# Supplementary material for: A multi-classifier system integrated by clinico-histology-genomic analysis for predicting recurrence of papillary renal cell carcinoma
Source: Nat Commun. 2024 Jul 23;15:6215. doi: 10.1038/s41467-024-50369-y (PMC11266571; doi:10.1038/s41467-024-50369-y)
Supplement: Supplementary file 4 — Source Data [file 41467_2024_50369_MOESM4_ESM.xlsx]

## Sheet: Fig. 1 
ID	ENSG00000241224	ENSG00000231310	ENSG00000255443	ENSG00000261795	ENSG00000172965	ENSG00000257139	ENSG00000236472	ENSG00000265415	ENSG00000234961	ENSG00000222041	ENSG00000248323	ENSG00000231868	ENSG00000213373	ENSG00000276980	ENSG00000278898	ENSG00000280055	ENSG00000249835	ENSG00000227230	ENSG00000258017	ENSG00000251194	ENSG00000229005	ENSG00000233154	ENSG00000251442	ENSG00000187621	ENSG00000271590	ENSG00000188242	ENSG00000216560	ENSG00000229953	ENSG00000261420	ENSG00000279191	ENSG00000251165	ENSG00000177133	ENSG00000269974	ENSG00000261438	ENSG00000273486	ENSG00000162888	ENSG00000280384	ENSG00000257027	ENSG00000214922	ENSG00000203999	RFS status	RFS time
1001	0.0019	0.1019	0.1119	0.0052	0.1712	0.1195	0.0672	0.0059	0.3427	0.3244	0.2591	0.0542	0.0977	0.0472	0.1527	0.013	0.0259	0.1913	0.0138	0.0697	0.1455	0.0142	0.1022	0.0213	0.1186	0.2534	0.2152	0.0935	0.2824	0.5975	0.3034	0.001	0.1016	0.2321	0.1763	0.4649	0.0015	0.0411	0.141325	0.0797	0	142
1002	0.0088	0.046	0.0365	0.4114	0.0875	0.0584	0.0414	0.2174	0.0403	0.6904	0.0677	0.0126	0.0323	0.1187	0.0357	0.2358	0.0111	0.0521	0.0064	0.0072	0.3548	0.0133	0.0496	0.0391	0.3211	0.0316	0.066	0.0659	0.0361	0.0973	0.1772	0.0046	0.0953	0.0389	0.0802	0.0865	0.4874	0.4693	0.656875	0.603	0	137
1003	0.0047	0.6072	0.5531	0.1415	1.3632	0.8127	0.2365	0.1968	0.4192	0.5054	0.3837	0.1829	0.4555	0.2126	0.6431	0.0548	0.0058	0.7145	0.0899	0.312	0.0154	1.1055	0.3486	0.0365	0.0317	0.1402	0.1261	0.0583	0.1876	0.4293	0.1578	0.2569	0.4837	0.1294	0.1483	0.3004	0.0313	0.3026	0.566275	0.6096	1	10
1004	0.0549	0.8911	0.7829	0.0105	1.5917	1.1704	0.1319	0.0556	0.7459	0.267	0.0339	0.5372	0.6893	0.2306	0.9417	0.017	0.0112	0.8863	0.0879	0.395	0.0185	0.0213	0.6582	0.0292	0.0611	0.9202	0.2475	0.0775	0.4541	3.0967	0.2133	0.0018	0.0124	0.3775	0.3241	1.1024	0.0085	0.6361	0.05375	0.0036	0	19
1005	0.0047	0.7798	0.9892	0.0045	3.679	2.0752	0.0824	0.1955	1.1525	2.0498	0.0695	0.5113	0.8528	0.1836	1.1149	0.062	0.0281	1.3327	0.0611	0.5454	0.0017	0.0122	0.9072	0.0152	0.0432	0.7916	0.2882	0.2432	0.6774	1.4859	0.3858	0.3359	0.0257	1.0985	0.5701	1.4638	0.2145	1.8055	0.3157	0.0537	0	17
1006	0.0196	4.6539	0.0449	0.0012	0.2161	0.0368	0.0552	0.186	0.0847	0.6202	0.0455	0.0234	0.0082	0.2104	0.0157	0.3499	0.0126	0.0349	0.0221	0.0303	0.0022	0.0298	0.2088	0.0515	0.0174	0.0176	0.1021	0.1101	0.0764	0.0281	0.1869	0.0072	0.0158	0.0073	0.0343	0.0082	0.1627	0.8979	0.5534	0.6099	0	23
1007	0.0164	0.7761	0.9291	0.3016	1.1622	1.1845	0.0235	0.1415	1.1335	0.2548	0.012	0.592	1.0294	0.3583	1.345	0.2597	0.0267	0.7227	0.0663	0.6412	0.1225	0.0002	0.6373	0.0102	0.1806	0.597	0.2692	0.3913	1.672	2.0357	0.3498	0.0668	0.0342	0.9393	0.5777	1.2721	0.0321	0.3752	0.3295	0.1233	0	101
1008	0.0014	0.3837	0.3923	0.535	0.5103	0.4015	0.0184	0.259	0.3432	0.3848	0.4172	0.3501	0.4027	0.0115	0.3523	0.2506	0.0148	0.5191	0.0282	0.4229	0.0046	0.0023	0.391	0.0286	0.1996	0.3736	0.0867	0.0555	0.3966	0.5317	0.0997	2.7063	0.0253	0.6223	0.7066	0.8884	0.2184	0.0443	0.23175	0.0032	0	98
1009	0.0035	0.323	0.0087	0.1682	0.5175	0.5574	0.0325	0.2804	0.4085	4.1748	0.3155	0.5483	0.5178	0.008	0.6329	0.1017	0.011	0.3901	0.024	0.5553	0.0063	0.0073	0.5984	0.044	0.0829	0.2068	0.0444	0.1875	0.2872	0.4674	0.0455	0.0131	0.0038	0.2746	0.2625	0.3089	0.1187	1.4152	0.28045	0.1518	0	6
1010	0.004	1.6023	0.7072	0.0097	1.2667	1.0176	0.0624	0.04	0.4836	1.1538	0.1381	4.1486	0.9784	0.0153	0.5313	0.0409	0.0042	2.0849	0.1562	0.4484	0.2892	0.001	0.5494	0.0119	0.0868	0.0445	0.0518	0.0186	0.0329	0.0531	0.0255	0.0053	0.2159	0.0214	0.0396	0.0425	0.0225	0.498	0.6498	0.3545	1	23
1011	0.0072	0.1981	0.1013	0.3156	0.1644	0.0808	0.1013	0.01	0.1046	1.3304	0.1625	0.0362	0.0592	0.0048	0.0951	0.0799	0.0062	0.1989	0.0082	0.0342	0.2784	0.0223	0.0679	0.0791	0.0759	0.0425	0.0641	0.0143	0.0601	0.0944	0.0443	0.2582	0.1331	0.0303	0.0481	0.0833	0.112	0.6062	0.1706	0.0382	0	25
1012	0.0219	0.551	0.6418	0.2032	0.7925	0.7517	0.0119	0.0196	0.554	0.6072	0.1929	0.4219	0.8039	0.1165	0.8702	0.253	0.0033	0.7375	0.0708	0.4266	0.0131	0.0152	0.6133	0.0219	0.0649	0.3719	0.2079	0.0182	0.4077	0.5915	0.4456	0.381	0.0574	0.3212	0.4789	0.4915	0.015	0.8646	0.275525	0.2122	0	103
1013	0.0307	0.5439	0.2724	0.0135	0.4276	0.507	0.051	0.0524	0.4885	0.1594	0.3153	0.211	0.387	0.0405	0.4878	0.2293	0.0035	0.8631	0.0905	0.2937	0.2428	0.0004	0.9173	0.0154	0.0413	0.3026	0.9363	0.0789	0.3031	1.0463	1.8657	0.0281	0.0091	0.4534	0.0848	0.2872	0.1646	0.478	0.1242	0.6868	0	90
1014	0.0052	0.8398	0.3829	0.0041	0.7122	0.6225	0.0458	0.3306	0.7794	0.2722	0.3378	0.348	0.5076	0.1423	0.4665	0.0288	0.0299	0.9184	0.119	0.3637	0.0129	0.0028	0.5106	0.0729	0.1335	0.3954	0.4538	0.1424	0.4604	0.7507	0.4319	0.0279	0.0108	0.2073	0.2604	0.4538	0.2317	0.3886	0.373725	0.28	0	89
1015	0.0069	0.399	0.1065	0.1111	0.8357	0.4123	0.2239	0.093	0.321	0.6882	0.0657	0.0519	0.1144	0.2262	0.1382	0.1939	0.0105	0.6534	0.0385	0.2012	0.0977	0.0072	0.0084	0.0632	0.0029	0.1648	0.2131	0.052	0.1646	0.3578	0.3217	0.011	0.2857	0.0387	0.0566	0.2245	0.3575	2.5589	0.45255	0.3429	1	11
1016	0.018	0.8267	0.308	0.0004	1.2937	0.6531	0.0576	0.277	0.6734	0.7822	1.3577	0.1402	0.343	0.0409	0.3239	0.0593	0.0119	1.1963	0.0991	0.1747	0.2846	0.0119	0.3612	0.0205	0.001	0.0741	0.0925	0.1855	0.1332	0.2511	0.1712	0.0757	0.0556	0.0252	0.0532	0.1018	0.0473	0.7242	0.086	0.6805	1	4
1017	0.0019	0.8523	0.7509	0.2284	1.6005	1.1713	0.0062	0.0244	0.7337	0.2678	0.3401	0.5364	0.6862	0.0194	0.917	0.244	0.0259	0.8885	0.0896	0.396	0.2717	0.0018	0.6405	0.0207	1.0528	1.3205	0.2585	0.0637	0.451	2.0773	0.212	0.2027	0.0145	0.3982	0.3251	1.105	0.2207	0.067	0.1666	0.0745	0	98
1018	0.0031	0.0442	0.048	0.0013	0.1749	0.0428	0.0238	0.255	0.0518	1.0354	0.136	0.0199	0.0395	0.0018	0.0436	0.0495	0.0085	0.0508	0.0114	0.0232	0.004	0.0011	0.0591	0.0069	0.065	0.1234	0.0736	0.0944	0.1146	0.1816	0.0991	0.6817	0.072	0.0596	0.0657	0.1479	0.0191	0.579	0.171075	0.0318	0	95
1019	0.0034	0.8575	0.7727	0.0007	1.5788	1.1691	0.0075	0.0968	0.7571	0.268	0.0141	0.538	0.6904	0.1011	0.9402	0.6455	0.0123	0.8883	0.0893	0.3957	0.0007	0.0019	0.6513	0.0089	0.0144	0.8799	0.2351	0.0721	0.4529	2.8407	0.213	0.0036	0.0928	0.4479	0.3257	1.1538	0.2038	0.7433	0.2414	0.1261	0	82
1020	0.0044	1.0112	0.8003	0.0135	1.5009	0.7971	0.0712	0.1296	0.5461	0.7554	0.0309	0.6824	0.6104	0.0046	0.6878	0.0125	0.0068	0.7603	0.0371	0.4461	0.2919	0.0016	0.4586	0.1015	0.0924	0.1661	0.0417	0.1368	0.1617	26.0446	0.0678	0.02	0.0947	0.1167	0.1191	0.2277	0.0193	0.3406	0.301525	0.4329	0	86
1021	0.0019	0.2505	0.3832	0.203	0.4952	0.3515	0.0562	0.3105	0.2704	0.6364	0.0458	0.1554	0.2947	0.1905	0.4112	0.3966	0.0237	0.3729	0.0211	0.1569	0.0544	0.0072	0.2303	0.0038	0.145	0.3144	0.0978	0.4021	0.2374	0.4141	0.1131	0.017	0.0052	0.3754	0.1684	0.344	0.0192	0.4512	0.291675	0.2358	0	75
1022	0.0591	0.7866	0.841	0.1119	1.1103	1.004	0.1268	0.2801	0.696	0.2874	0.2201	0.7512	0.6448	0.222	0.6818	0.042	0.0068	0.8906	0.054	1.0173	0.0494	0.0005	0.7271	0.0328	0.0089	0.3498	0.0778	0.0439	0.3828	0.4356	0.1322	0.1081	0.1728	0.6938	0.9264	1.0052	0.3218	1.4952	0.027875	0.4823	0	64
1023	0.0185	0.2602	0.1382	0.2223	0.8213	0.3636	0.0569	0.001	0.2245	0.5906	0.0824	0.0931	0.1275	0.2532	0.1318	0.2104	0.0252	0.3128	0.0245	0.0956	0.0231	0.0075	0.2845	0.0205	0.0961	0.2971	0.3777	0.0455	0.2074	0.3345	0.1608	0.032	0.1448	0.1427	0.244	0.265	1.5347	0.5892	0.53125	0.252	0	85
1024	0.0059	0.2592	0.3921	0.3979	0.4955	0.3516	0.0475	0.2713	0.6246	2.642	0.4496	0.1509	0.2914	0.2563	0.9406	0.0939	0.0099	0.3701	0.0207	0.4241	0.0664	0.0153	0.243	0.0413	0.0015	0.3173	0.0978	0.0677	0.2347	0.3979	0.1127	0.032	0.0103	0.3754	0.1707	0.3506	0.0204	1.2686	0.22295	0.2545	1	5
1025	0.0023	0.3123	0.6373	0.0195	0.5107	0.5343	0.0616	0.0432	0.4058	6.5568	0.0573	0.5393	0.5156	0.11	0.6347	0.0404	0.0057	0.3743	0.0237	0.5493	0.0661	0.0287	0.6001	0.0218	0.0077	0.1745	0.0437	0.0794	0.2851	0.4625	0.0453	0.0192	0.0107	0.2753	0.2713	0.3216	0.0345	0.7436	0.171675	0.1555	0	82
1026	0.0063	0.4219	0.2796	0.0331	0.4214	0.474	0.0252	0.0498	0.3509	0.5146	0.0588	0.2284	0.2746	0.0065	0.3434	0.0168	0.0279	0.5048	0.0366	0.1885	0.2162	0.0064	2.6336	0.0182	0.1152	0.268	0.1399	0.0585	0.4269	0.995	0.2377	0.0449	0.013	0.2393	0.3057	0.5608	0.0127	0.7582	0.1396	1.7119	0	48
1027	0.0163	0.2148	0.072	0.2218	0.1978	0.1108	0.1888	0.5753	0.093	0.681	0.046	0.0324	0.0428	0.1152	0.0538	0.2279	0.0028	0.3134	0.0181	0.0502	0.3599	0.0078	0.1507	0.0162	0.061	0.1309	0.2346	0.0979	0.073	0.2181	0.276	0.388	0.0015	0.3625	0.1908	0.11	0.4666	0.3409	0.354675	0.6029	0	90
1028	0.0087	1.2748	0.2875	0.2047	0.6084	0.5276	0.0601	0.1253	0.4548	0.4642	0.1476	0.2357	0.4649	0.0007	0.405	0.0214	0.0147	1.128	0.0751	0.3111	0.0543	0.0075	0.5017	0.0424	0.009	0.2576	0.2966	0.0174	0.4567	0.7954	0.3974	0.1331	0.0572	0.1233	0.2249	0.4062	0.2187	0.8295	0.4178	0.644	0	79
1029	0.0087	0.0674	0.0649	0.2275	0.5251	0.2382	0.1225	0.1413	0.0876	0.9538	0.0769	0.0571	0.0457	0.1198	0.0656	0.0119	0.0009	0.0863	0.0139	0.0352	0.0327	0.0079	0.1304	0.0711	0.0192	0.0155	0.0436	0.0304	0.0168	0.0548	0.1915	0.0057	0.0442	0.0913	0.1033	0.0285	0.4406	0.8541	0.40955	0.0305	0	77
1030	0.06	0.7923	0.0134	0.02	0.3699	0.3511	0.0764	0.0862	0.3788	0.3234	0.1466	0.2244	0.3858	0.0694	0.2859	0.23	0.005	0.7047	0.0772	0.125	0.0791	0.0143	0.2194	0.02	0.0382	0.368	0.2835	0.4056	0.3797	0.7739	0.2955	0.3942	0.0049	0.0877	0.2373	0.2774	0.0125	0.9469	0.494	0.526	0	76
1031	0.0312	0.2161	0.0743	0.1257	0.1928	0.1083	0.0186	0.3356	0.4783	2.8124	0.2193	0.0326	0.044	0.0022	0.0535	0.2269	0.0234	0.317	0.0181	0.5565	0.5013	0.0144	0.1704	0.0538	0.0284	0.1307	0.2283	0.077	0.0706	0.2175	0.2677	0.0274	0.0747	0.3671	0.191	0.1104	0.2892	1.9828	0.211125	0.4136	1	4
1032	0.0022	0.0237	0.0104	0.2286	0.0504	0.0368	0.0256	0.0839	0.7327	1.373	0.1558	0.0192	0.0112	0.0464	0.008	0.1955	0.0378	0.0859	0.0064	0.0143	0.0008	0.0019	0.0518	0.0026	0.0649	0.0136	0.0577	0.1621	0.0137	0.0326	0.1086	0.0921	0.0201	0.0334	0.0049	0.0081	0.1255	0.4878	0.719725	0.6514	1	19
1033	0.0096	0.0694	0.068	0.4195	0.5353	0.2466	0.0633	0.0266	0.0856	0.9698	0.0869	0.0559	0.0442	0.0249	0.0592	0.2658	0.0031	0.0863	0.0143	0.0403	0.4234	0.0015	0.1295	0.0851	0.0592	0.0165	0.0437	0.1161	0.0219	0.0658	0.1978	0.1416	0.1772	0.0963	0.1033	0.0288	0.022	0.1356	0.0342	0.004	0	74
1034	0.0199	0.7049	0.7507	0.0283	0.9149	0.9347	0.039	0.0186	0.7235	0.12	0.1369	0.4062	0.6644	0.3837	0.8518	0.0114	0.0067	0.8124	0.0457	0.3587	0.0619	0.0022	0.5127	0.1015	0.1372	0.4219	0.4419	0.0236	0.6178	0.836	0.5535	0.2414	0.0048	0.5819	0.3735	0.7571	0.3184	0.2966	0.25805	0.0595	0	73
1035	0.0069	1.6951	0.6323	0.181	2.8044	1.3144	0.2837	0.3929	1.848	0.3904	0.0218	0.3217	0.5648	0.0376	0.6578	0.0201	0.0059	21.9537	0.1422	5.5765	0.0047	0.0095	0.4767	0.0639	0.0382	0.4466	0.3898	0.0204	0.5608	1.1464	0.6872	0.0899	0.001	0.1149	0.244	0.4652	0.0234	0.5279	0.225875	0.4005	0	60
1036	0.1035	0.3815	0.3806	0.2463	0.5644	0.4091	0.0073	0.0561	0.4507	0.4602	0.1296	0.2255	0.3023	0.9595	0.6104	0.2514	0.011	0.5092	0.0147	0.2997	0.138	0.0034	0.2867	0.054	0.0612	0.3097	0.1699	0.0272	0.2544	0.4747	0.211	0.0442	0.0019	0.4763	0.1483	0.409	0.0914	0.5028	0.3668	0.0802	0	85
1037	0.0094	0.0322	0.022	0.3625	0.0892	0.0321	0.0237	0.0012	0.0791	1.6298	0.1411	0.0096	0.0153	0.2261	0.7273	0.0343	0.002	0.0353	0.0036	0.0075	0.3629	0.0071	0.5077	0.038	0.0061	0.0334	0.1368	0.0949	0.0343	0.0498	0.0338	0.1359	0.0605	0.0066	0.0161	0.0263	0.4375	0.0918	0.3356	0.1258	0	52
1038	0.0571	0.0978	0.0793	0.0014	0.1728	0.1123	0.0267	0.4242	0.0973	0.7746	0.1108	0.0607	0.0866	0.4916	0.1253	0.4131	0.005	0.1187	0.0166	0.0638	0.2519	0.0036	0.1119	0.0676	0.5323	0.1106	0.0512	0.0589	0.0909	0.1263	0.0638	0.0322	0.0126	0.0538	0.0397	0.1111	0.0135	0.3678	0.238475	0.2149	0	77
1039	0.0874	0.8373	0.3081	0.0005	1.2969	0.6657	0.0249	0.2802	0.6751	0.7776	0.111	0.144	0.3813	0.0141	0.3143	0.2607	0.0115	1.1816	0.0941	0.1697	0.002	0.0211	0.3643	0.0516	0.1026	0.0854	0.0958	0.2268	0.1349	0.2566	0.1735	0.0779	0.049	0.0248	0.0531	0.101	0.1184	1.8179	0.1714	0.4919	0	46
1040	0.0496	0.114	0.1059	0.0188	0.1359	0.1226	0.3615	0.0617	0.1063	0.6202	0.1981	0.0448	0.0656	0.0071	0.0751	0.014	0.0068	0.0783	0.0083	0.033	0.2147	0.0115	0.0174	0.2019	0.1839	0.1303	0.0624	0.2765	0.1681	0.3055	0.0785	0.0142	0.0068	0.086	0.1593	0.1788	0.0087	0.6627	0.2888	0.3455	0	101
1041	0.0026	1.2079	0.2843	0.001	0.5905	0.5214	0.1077	0.1389	0.4606	0.464	0.183	0.2376	0.474	0.3993	0.4107	0.0194	0.0258	1.1432	0.0757	0.3111	0.0067	0.0039	0.5	0.0281	0.0079	0.2572	0.2885	0.045	0.4581	0.8074	0.3981	0.357	0.0253	0.1205	0.2082	0.4046	0.3661	0.1702	0.27305	0.6122	0	60
1042	0.0025	0.3729	0.1487	0.1616	0.6494	0.4159	0.0339	0.0088	0.3239	0.2836	0.0895	0.0969	0.2052	0.1394	0.1953	0.0223	0.0126	2.305	0.2756	0.1646	0.0018	0.0046	0.361	0.1044	0.0761	0.1316	0.4082	0.0945	0.1861	0.3846	0.6794	0.06	0.0238	0.0487	0.1095	0.154	1.1011	0.2938	0.658725	0.6233	0	38
1043	0.1064	0.0809	0.0767	0.2638	0.5898	0.3045	0.161	0.1279	0.1123	0.6934	0.1998	0.0574	0.0856	0.0471	0.0836	0.1278	0.015	0.1113	0.0152	1.0185	0.5415	0.0072	0.1319	0.0799	0.0048	0.0718	0.0902	0.24	0.0893	0.2309	0.1178	0.0436	0.0018	0.0349	0.0421	0.1019	0.0084	0.3452	0.3254	0.2657	1	11
1044	0.0323	0.0209	0.0392	0.0201	0.6554	0.0869	0.0632	0.6134	0.0186	0.6748	0.0477	0.0183	0.0094	0.1445	0.0178	0.1269	0.008	0.0345	0.0413	0.0743	0.0082	0.0104	0.1794	0.0111	0.0213	0.0468	0.2261	0.0449	0.0776	0.0341	0.3349	0.2641	0.0283	0.0148	0.0052	0.0108	0.4338	0.2757	0.06915	0.2502	0	57
1045	0.0183	0.1139	0.1056	0.0385	0.1432	0.1285	0.0686	0.3146	0.1072	0.6034	0.0417	0.0459	0.0694	0.0469	0.0825	0.0193	0.025	0.0799	0.0095	0.0338	0.3577	0.0028	0.0174	0.0287	0.1123	0.1272	0.0594	0.0597	0.1673	0.2708	0.078	0.0602	0.0274	0.0866	0.1627	0.18	0.0089	1.0137	0.07505	0.003	0	115
1046	0.0953	0.5191	0.6234	0.2259	0.5241	0.8727	0.0632	0.1265	0.4544	0.3586	0.3426	0.2447	1.9218	0.263	0.6442	0.164	0.0065	0.5552	0.0632	0.3022	0.0006	0.0964	0.7079	0.0189	0.0316	0.5472	0.1722	0.0511	0.2933	0.5804	0.2573	0.278	0.004	0.5395	0.1958	0.5061	0.2861	0.5179	0.23455	0.0567	0	71
1047	0.002	0.2966	0.6373	0.2152	0.5209	0.5599	0.1024	0.2263	0.4063	0.391	0.0215	0.5441	0.517	0.2792	0.638	0.1548	0.0264	0.3904	0.0241	0.5784	0.0669	0.0038	0.5889	0.0131	0.0276	0.1848	0.044	0.0851	0.2863	0.4637	0.0453	0.0085	0.0237	0.3185	0.2817	0.3369	0.0193	0.5897	0.223525	0.4992	0	105
1048	0.0046	0.7857	0.8365	0.0144	1.1042	0.9411	0.0741	0.3691	0.6974	0.1146	0.0145	0.766	0.6548	0.1569	0.6704	0.0252	0.0088	0.8957	0.0543	1.2546	0.3572	0.0129	0.8511	0.0368	0.3173	0.3613	0.0844	0.0902	0.3828	0.45	0.1375	0.0222	0.4813	0.7297	0.9693	1.0075	1.0216	1.6023	0.1264	0.0124	0	113
1049	0.0122	0.2944	0.1429	0.1412	0.3028	0.2741	0.0065	0.1337	0.2558	0.6298	0.3006	0.2548	0.2582	0.2293	0.1955	0.4215	0.006	0.3473	0.0195	0.1053	0.0952	0.4819	0.1457	0.0174	0.0089	0.1368	0.1089	0.1102	0.3058	0.5794	0.1573	0.2413	0.1497	0.1267	0.1871	0.3816	0.1354	0.2811	0.3108	0.0044	0	74
1050	0.0078	0.0762	0.0764	0.2118	0.5898	0.2811	0.0273	0.0642	0.1072	0.6908	0.199	0.0574	0.0754	0.182	0.084	0.2766	0.0154	0.1133	0.0157	0.0476	0.3926	0.0015	0.1308	0.0486	0.0089	0.0724	0.0904	0.0949	0.0876	0.227	0.1158	0.0938	0.1503	0.038	0.0435	0.1094	0.4885	0.3014	0.552525	0.2204	0	108
1051	0.0018	0.0875	0.054	0.1535	0.0764	0.1018	1.6682	0.2063	0.0674	0.7892	0.0197	0.0718	0.0506	0.0971	0.0542	0.0563	0.0043	0.1195	0.0236	0.0223	0.018	0.3242	0.0975	0.0797	0.0646	0.0691	0.045	0.2581	0.1121	0.2451	0.0806	0.3069	0.0169	0.3263	0.0816	0.1326	0.3769	0.3904	0.1738	0.2765	0	107
1052	0.0054	0.0042	1.0285	0.034	0.053	0.0121	0.0303	0.6573	0.0083	1.0322	0.0544	0.0035	0.0044	0.0241	0.0039	0.0666	0.0124	0.0047	0.0044	0.0086	0.0657	0.0098	0.0172	0.0062	0.114	0.0023	0.0065	0.3962	0.0026	0.0054	0.0067	0.067	0.0094	0.0003	0.0005	0.0005	0.122	0.5225	0.240325	0.0532	0	106
1053	0.0054	1.186	1.1488	0.0139	1.2312	1.1866	0.0148	0.2445	1.4507	0.2682	0.1989	1.3563	1.763	0.2235	0.9789	0.0206	0.0233	1.9011	0.0874	0.6251	0.0081	0.0022	0.6352	0.0077	0.1466	0.432	0.2207	0.175	0.7266	0.773	0.2527	0.1435	0.0666	0.6501	0.5747	1.2177	0.1178	0.8151	0.1686	0.6545	0	102
1054	0.0124	0.0948	0.0769	0.2019	0.1737	0.1136	0.0757	0.0274	0.0964	0.7722	0.1851	0.06	0.0866	0.006	0.1212	0.0048	0.0043	0.1174	0.016	0.0636	0.0657	0.028	0.122	0.1008	0.0148	0.0856	0.0503	0.1204	0.0983	0.1358	0.0639	0.0552	0.1066	0.0542	0.0399	0.1227	0.2192	0.501	0.097275	0.0695	0	62
1055	0.003	0.7372	0.1013	0.2358	0.3881	0.2629	0.0247	0.2692	0.2503	0.544	0.1131	0.0446	0.1239	0.1505	0.153	0.3856	0.0046	0.6296	0.0572	0.0713	0.1483	0.0058	0.3264	0.008	0.0585	0.2073	0.6859	0.045	0.2915	0.6364	0.6177	0.511	0.0107	0.0394	0.1738	0.1836	0.5028	0.6434	0.3592	0.0689	0	100
1056	0.0165	1.3908	2.072	0.2376	6.2388	3.1423	0.0186	0.0432	1.0372	0.2546	0.0053	0.5622	1.152	0.046	1.7912	0.1875	0.0071	1.5609	0.093	0.6644	0.4102	0.0277	1.2356	0.0193	0.1177	0.5305	0.2121	0.1404	0.2978	0.9274	0.6669	0.0281	0.0012	0.3687	0.2318	0.8393	0.2861	1.6914	0.1784	0.0464	0	100
1057	0.0043	0.7873	0.0129	0.0964	0.3714	0.3512	0.1381	0.0305	0.3786	0.3242	0.0508	0.2216	0.3856	0.0249	0.2843	0.016	0.0997	0.7055	0.0837	0.1277	0.0112	0.0016	0.2105	0.6633	0.0065	0.3662	0.2826	0.0275	0.3776	0.7738	0.2953	0.2787	0.0149	0.0881	0.239	0.2805	0.0011	0.5628	0.3625	0.0225	0	38
1058	0.004	0.8385	0.3829	0.1127	0.7215	0.6288	0.0228	0.097	0.7717	0.2704	0.07	0.348	0.4977	0.2447	0.469	0.0577	0.003	0.9072	0.1186	0.363	0.1407	0.0058	0.5126	0.0111	0.3392	0.4014	0.4539	0.0354	0.4586	0.6974	0.4041	0.1451	0.6862	0.2099	0.2604	0.4571	0.0629	1.8426	0.04345	0.4693	0	97
1059	0.0023	0.6977	0.717	0.0156	0.9075	0.93	0.081	0.0331	0.7262	0.1204	0.2058	0.4084	0.6733	0.1978	0.8408	0.251	0.0608	0.8209	0.0462	0.3615	0.9873	0.0061	0.527	0.0809	0.3124	0.4291	0.446	0.1722	0.6206	0.8518	0.5772	0.0099	0.0447	0.5822	0.3764	0.7825	0.0038	0.5138	0.150875	0.5736	0	56
1060	0.0023	0.2934	0.1382	0.534	0.3041	0.2754	0.0242	0.0685	0.2514	0.6594	0.1379	0.246	0.2509	0.2562	0.2224	0.2221	0.003	0.331	0.0189	0.1001	0.0002	0.0079	0.1326	0.0073	0.0358	0.1372	0.1164	0.0556	0.3054	0.5791	0.1571	0.4003	0.0072	0.1247	0.1763	0.3643	0.1074	0.4709	0.292525	0.0211	0	53
1061	0.091	0.7935	0.0136	0.0414	0.3714	0.3512	0.0057	0.088	0.394	0.3348	0.0637	0.2251	0.3865	0.3503	0.3001	0.0189	0.0026	0.7047	0.076	0.1167	0.2537	0.0016	0.2142	0.0285	0.162	0.3704	0.2837	0.1102	0.378	0.7738	0.2953	0.2195	0.1524	0.0883	0.2393	0.2829	0.0837	0.8477	0.039725	0.6656	0	51
1062	0.0188	0.1828	0.1286	0.0043	0.31	0.1982	0.1352	0.0259	0.1825	0.6706	0.0633	0.1093	0.1651	0.2033	0.1798	0.3365	0.0031	0.3186	0.0181	0.084	0.1641	0.0056	0.1295	0.0284	0.0883	0.1494	0.3956	0.098	0.2457	0.2639	0.0736	0.2745	0.0101	0.0884	0.0825	0.2433	0.4444	0.7762	0.2904	0.1301	0	87
1063	0.0164	0.6823	0.697	0.0298	0.7517	0.6297	0.0686	0.0194	0.781	0.2224	0.0746	0.4293	0.7715	0.1688	1.1047	0.034	0.0108	0.8858	0.0704	0.5012	0.0081	0.002	0.8837	0.0514	0.0431	0.44	0.4312	0.7677	0.4076	0.9338	0.9508	0.0064	0.2192	0.7357	0.2522	0.8092	0.5058	0.3689	0.3046	0.4949	0	49
1064	0.003	0.0165	0.0366	0.031	0.6571	0.0899	0.0371	0.6611	0.0251	0.7884	0.1036	0.0188	0.0095	0.4771	0.0179	0.2072	0.0024	0.0333	0.0411	0.0741	0.0154	0.0021	0.1787	0.0537	0.0067	0.0459	0.2246	0.0201	0.0772	0.0328	0.3282	0.8585	0.282	0.0152	0.0052	0.011	0.2681	0.558	0.13615	0.2355	0	48
1065	0.0071	0.0054	0.0129	0.2635	0.0277	0.0405	0.0165	0.0456	0.0138	0.62	0.2304	0.0042	0.0059	0.2526	0.007	0.2824	0.0169	0.0217	0.0061	0.0091	0.2536	0.0014	0.0444	0.0206	0.026	0.0561	0.0645	0.0743	0.0255	0.0355	0.1383	0.0008	0.0026	0.0098	0.0052	0.0126	1.0686	0.0599	0.684275	0.1232	0	84
1066	0.0019	0.7087	1.3587	0.0068	1.3061	1.3279	0.295	0.0401	0.5714	0.1178	0.0768	2.3243	2.7301	0.0324	2.5763	0.1257	0.0048	1.3884	0.1552	1.5287	0.3688	0.0125	2.1978	0.0855	0.0448	1.6938	0.4581	0.0451	1.694	3.8154	0.3132	0.3458	0.0293	2.2593	1.793	2.8003	0.3538	1.9263	0.102475	0.1193	0	83
1067	0.0096	0.7715	0.8775	1.4487	1.2195	1.1852	0.0212	0.1283	1.109	0.2552	0.1155	0.5675	1.0169	0.4926	1.4846	0.2412	0.0287	0.7257	0.0664	0.642	0.2971	1.9755	0.6403	0.0187	0.1634	0.5809	0.2679	0.0183	1.2106	1.7351	0.3463	0.0346	0.0127	0.9266	0.5748	1.2683	0.0446	0.7908	0.623875	0.2517	0	35
1068	0.0214	1.4009	2.3314	0.4947	6.6495	3.7619	0.1088	0.1396	1.0618	0.2546	0.3609	0.5659	1.1813	0.1704	2.0186	0.1793	0.0238	1.587	0.0936	0.6818	0.6955	0.005	1.1469	0.0643	0.009	0.4491	0.2104	0.0797	0.2963	0.9234	0.657	0.2169	0.0021	0.369	0.2342	0.8535	0.3946	0.4055	0.1348	0.0986	0	29
1069	0.0212	0.2059	0.0798	0.0313	0.5447	0.1954	0.0197	0.1261	0.5842	1.4246	0.2895	0.4709	0.382	0.2562	0.6557	0.0182	0.028	0.512	1.2302	0.3473	0.3324	0.0034	0.8924	0.0294	0.0077	0.0599	0.0406	0.004	0.0479	0.0676	0.0383	0.177	0.2551	0.0296	0.0255	0.0492	0.0866	0.4294	0.39615	0.6031	0	7
1070	0.0058	0.7088	1.3651	0.0101	1.3061	1.3476	0.0293	0.0333	0.5668	0.142	0.116	2.0767	2.7034	0.0172	2.1113	0.017	0.0199	1.444	0.1559	4.0957	0.0534	0.0119	1.6734	0.0891	0.1321	2.3878	0.5854	0.1135	1.972	12.4409	0.3155	0.2571	0.0319	2.4719	1.9671	2.996	0.292	0.1998	0.0976	0.5805	0	80
1071	0.0164	0.7073	1.0456	0.1291	0.6391	0.71	0.0251	0.2147	0.6642	0.2868	0.173	0.3413	0.715	0.2418	0.7511	0.0269	0.0031	1.0253	0.0218	0.2965	0.1493	0.0013	0.365	0.0095	0.0044	0.2679	0.1044	0.0582	0.3741	0.82	0.2112	0.2754	0.1955	0.6002	0.3445	0.8392	0.1219	0.5627	0.2036	0.0231	0	79
1072	0.0054	0.114	0.1066	0.0036	0.1434	0.1212	0.104	0.4884	0.1004	0.7902	0.7547	0.0711	0.1139	0.0363	0.0892	0.0181	1.7663	0.1027	0.0133	0.0502	0.0507	0.0083	0.0991	0.0394	0.1844	0.0556	0.0305	0.437	0.0695	0.1384	0.0758	2.2581	0.0531	0.0764	0.0704	0.0988	0.2013	0.385	0.325125	0.0432	0	77
1073	0.0193	0.0514	0.0244	0.0002	0.1645	0.0608	0.043	0.2443	0.3825	1.357	0.2215	0.0272	0.0336	0.0077	0.0371	0.3288	0.0015	0.1048	0.0184	0.0278	0.0205	0.0056	0.0922	0.0418	0.0349	0.0333	0.1406	0.0269	0.0227	0.0722	0.0885	0.1889	0.1816	0.0096	0.0161	0.032	0.011	1.9316	0.259275	0.536	0	8
1074	0.011	3.7658	0.6326	0.0324	1.9386	1.3061	0.1184	0.0061	1.5006	0.3906	0.2261	0.3188	0.5197	0.0633	0.6615	0.0329	0.0013	21.457	0.1348	4.8194	0.4134	0.0029	0.4762	0.0678	0.0079	0.44	0.3897	0.0204	0.5569	1.1448	0.683	0.0038	0.1996	0.1153	0.2505	0.4799	0.3695	0.2426	0.33965	0.4099	0	75
1075	0.0699	0.519	0.6172	0.2757	0.5242	0.9186	0.0161	0.2274	0.4547	0.6888	0.1132	0.2448	1.988	0.2749	0.6455	0.233	0.011	0.5713	0.0656	0.3027	0.0261	0.0181	0.6837	0.0052	0.31	0.5512	0.1834	0.1059	0.2942	0.5868	0.262	2.9939	0.0011	0.5286	0.1915	0.5009	0.0045	0.1298	0.265675	0.4047	0	74
1076	0.0069	0.0239	0.011	0.1108	0.0493	0.0366	0.0853	0.014	0.0162	1.407	0.1144	0.019	0.0111	0.2101	0.0098	0.0998	0.0053	0.0829	0.0064	0.0124	0.0223	0.0108	0.055	0.0113	0.0812	0.0149	0.059	0.0442	0.0125	0.0315	0.1065	0.2081	0.0153	0.0306	0.0036	0.0081	0.0831	0.5977	0.336475	0.7597	0	57
1077	0.0097	1.1907	1.2968	0.2268	1.2458	1.2535	0.0839	0.2124	0.7108	0.368	0.3028	1.3539	1.731	0.4909	0.9842	0.1752	0.01	1.7748	0.0874	0.6186	0.0637	0.0023	0.6361	0.0831	0.004	0.4359	0.2209	0.0211	0.6785	0.7648	0.2382	0.1066	0.0124	0.6242	0.5738	1.1811	0.0971	0.8143	1.0832	1.2506	0	13
1078	0.0337	0.292	0.3569	0.1504	1.61	0.355	0.0199	0.0051	0.2761	0.2756	0.0362	0.1149	0.169	0.2351	0.178	0.068	0.0069	0.4309	0.1231	0.1908	0.1062	0.0032	0.4482	0.0303	0.1318	0.1744	0.2235	0.007	0.1393	0.3779	0.2958	0.0051	0.4849	0.0728	0.0998	0.1772	0.0311	0.0176	0.01735	0.4698	0	72
1079	0.0083	1.2661	0.2845	0.1313	0.6008	0.527	0.2061	0.387	0.4657	0.482	0.1619	0.2425	0.4805	0.0009	0.4053	0.0313	0.0089	1.1062	0.0749	0.311	0.0336	0.0044	0.5001	0.8482	0.101	0.2618	0.303	0.0101	0.4556	0.7856	0.3964	0.015	0.0467	0.1224	0.2141	0.4053	0.0128	0.2488	0.341075	0.126	0	70
1080	0.0173	1.1909	1.297	0.0188	1.2402	1.1874	0.1833	0.0331	1.2078	0.2692	0.0562	1.2558	1.7236	0.0068	0.9633	0.1454	0.0031	1.6082	0.086	0.5847	0.0012	0.0011	0.6351	0.0889	0.0353	0.4294	0.2154	0.032	0.6996	0.7658	0.2433	0.0127	0.0435	0.6379	0.5744	1.208	0.0408	0.0124	0.307325	0.1145	0	69
1081	0.0016	0.6232	0.6643	0.2671	0.3537	0.3841	0.2017	0.2943	0.3785	0.6234	0.0777	0.2349	0.4467	0.1685	0.4632	0.0743	0.0205	0.6162	0.0237	0.4264	0.0118	0.0026	0.2795	0.1173	0.0063	0.1696	0.0518	0.0454	0.269	0.3673	0.0726	0.0256	0.0227	0.3606	0.3426	0.4623	0.0753	1.8943	0.245075	0.4019	0	69
1082	0.0218	0.4709	0.284	0.0297	0.4132	0.4714	0.0186	0.6104	0.3541	0.5198	0.1456	0.2322	0.2753	0.0051	0.3346	0.0118	0.0206	0.5015	0.0366	0.188	0.6201	0.5758	2.8619	0.0209	0.0047	0.268	0.1398	0.0075	0.4219	0.9697	0.2338	0.2037	0.1015	0.2714	0.3066	0.6093	0.0128	0.6568	0.3762	0.2162	0	69
1083	0.0285	0.2084	0.0807	0.0148	0.5416	0.1927	0.0664	0.0092	0.4841	1.5644	0.1195	0.4685	0.3816	0.1472	0.1781	0.3105	0.0171	0.5107	0.7221	0.3472	0.0312	0.0112	0.9017	0.0239	0.0117	0.06	0.041	0.0794	0.0568	0.069	0.0393	0.2184	0.4814	0.0296	0.0262	0.0534	0.4723	0.4819	0.064875	0.604	0	69
1084	11.7225	0.5516	0.6424	0.04	0.7605	0.722	0.0134	0.2007	1.0351	0.6094	0.1881	0.4225	0.8205	0.1835	0.8831	0.0259	0.029	0.7519	0.0728	0.4348	0.005	0.0077	0.6126	0.0791	0.0091	0.3712	0.1838	0.1546	0.4163	0.5926	0.48	0.191	0.0256	0.321	0.4162	0.4819	0.3176	0.2718	0.195	0.5667	0	13
1085	0.0186	0.0131	0.0331	0.0008	0.2304	0.0805	0.0167	0.0087	0.0106	1.176	0.346	0.0076	0.0062	0.1807	0.0206	0.2607	0.0224	0.0186	0.0056	0.0153	0.7671	0.9417	0.0679	0.0293	0.0167	0.012	0.0332	0.0041	0.0098	0.0165	0.0456	0.007	0.0107	0.0114	0.0416	0.0122	0.0322	0.8806	0.07555	0.6514	0	62
1086	0.0045	0.0436	0.0311	0.2147	0.1169	0.0608	0.0237	0.2279	0.034	1.688	0.1616	0.0411	0.0153	0.2601	0.0213	0.1317	0.0163	0.0454	0.0122	0.0218	0.2285	0.0062	0.0803	0.0092	0.0599	0.0206	0.0342	0.0668	0.0247	0.0308	0.042	0.0448	0.1529	0.0121	0.0156	0.0204	0.2185	1.9438	0.180325	0.1863	0	61
1087	0.0028	0.7693	0.8709	0.0176	1.1412	1.1769	0.0659	0.2564	1.134	0.2558	0.1486	0.6075	1.0321	0.0943	1.2554	0.0342	0.0011	0.7195	0.0662	0.6396	0.1615	0.0023	0.6377	0.1523	0.2586	0.5997	0.2756	0.0669	1.2363	1.8015	0.3471	0.0091	0.501	0.9402	0.5784	1.2824	1.0642	0.1513	0.17445	0.5812	0	59
1088	0.0118	0.2055	0.0976	0.2031	0.1564	0.1907	0.0569	0.0013	0.1182	0.2034	0.337	0.1599	0.0866	0.2008	0.093	0.2478	0.0223	0.2773	0.0137	0.035	0.0981	0.0171	0.1109	0.0827	0.0263	0.0086	0.0067	0.0558	0.0047	0.0142	0.0246	0.0712	0.0242	0.1124	0.0031	0.0068	0.0356	0.4655	0.121	0.0216	0	59
1089	0.003	0.6038	0.4968	0.3065	1.3688	0.8197	0.0846	0.1511	0.4154	0.5018	0.0249	0.1815	0.4545	0.0031	0.6397	0.0262	0.0061	0.7149	0.09	0.3122	0.1929	0.0046	0.3357	0.0176	0.1318	0.1407	0.1268	0.0903	0.2062	0.4337	0.1602	0.4634	0.0307	0.1289	0.1483	0.2988	0.3057	1.0332	0.374325	0.5813	0	17
1090	0.0096	0.4091	0.7024	0.1205	0.6907	0.621	0.1741	0.2878	0.4474	0.2588	0.2946	0.3938	0.8031	0.0455	1.0136	0.0871	0.0406	0.5429	0.0326	0.3917	0.0019	0.0283	0.475	0.0078	0.0597	0.3738	0.1594	0.0199	0.3079	0.9355	0.2785	0.2871	0.1537	1.5574	0.2551	0.655	0.0468	0.9239	0.087675	0.1446	0	57
1091	0.0045	1.2969	1.6372	0.1539	5.9756	2.9361	0.1038	0.1043	1.0464	0.2554	0.0098	0.5626	1.162	0.0283	1.564	0.1029	0.003	1.4654	0.0922	0.6448	0.2568	0.0827	1.403	0.0283	0.0121	0.525	0.2115	0.0274	0.296	0.9133	0.6311	0.4184	0.0105	0.3696	0.235	0.8638	0.3051	1.9775	1.2122	0.06	0	56
1092	0.0048	0.5247	0.6094	0.0011	0.8647	0.7741	0.0255	0.0007	0.5736	0.301	0.076	0.4278	0.6951	0.1279	0.7863	0.2049	0.0045	0.7855	0.0526	0.3964	0.2074	0.009	0.5784	0.0126	0.1819	0.7276	0.1075	0.0944	0.4051	0.8796	0.1565	0.0082	0.002	0.7423	0.2407	0.4623	0.0838	0.1874	0.062725	0.2542	0	55
1093	0.0036	0.0055	0.0283	0.0654	0.4084	0.0997	0.1027	0.003	0.0148	0.7244	0.2478	0.0078	0.0266	0.2921	0.0173	0.353	0.0107	0.0214	0.0156	0.0112	0.032	0.0062	0.0721	0.0003	0.1956	0.0238	0.0502	0.0582	0.0067	0.039	0.0916	0.1641	0.1014	0.0136	0.0311	0.2742	0.0986	0.1242	0.35515	0.3512	0	55
1094	0.0053	0.3732	0.1489	0.2279	0.6514	0.4653	0.2058	0.0124	0.336	0.2814	0.1979	0.1034	0.2095	0.0417	0.1953	0.4332	0.0066	2.1395	0.2744	0.1583	0.0142	0.0074	0.361	0.0896	0.004	0.1312	0.4078	0.058	0.1716	0.3846	0.6738	0.0557	0.0103	0.0422	0.1091	0.1483	0.2817	0.6623	0.199925	0.5582	0	54
1095	0.0124	0.106	0.112	0.1976	0.1724	0.1205	0.0172	0.0432	0.3428	0.3276	0.097	0.0551	0.1002	0.0302	0.1387	0.3068	0.0214	0.1885	0.0138	0.0644	0.0047	0.0682	0.1022	0.0213	0.0113	0.2485	0.2132	0.2326	0.2832	0.5992	0.3047	0.1868	0.0106	0.2283	0.1762	0.4646	0.5413	0.7291	0.129075	0.6329	0	52
1096	0.012	0.1341	0.0275	0.3021	0.2556	0.0801	0.034	0.0968	0.0413	0.8126	0.1969	0.0073	0.0177	0.0091	0.0288	0.4323	2.2891	0.1347	0.0671	0.0317	0.0352	0.016	0.0726	0.0794	0.0189	0.0184	0.0763	0.1544	0.2542	0.1232	0.1542	0.2673	0.0349	0.0059	0.0233	0.0358	0.0026	0.876	0.211275	0.603	0	16
1097	0.0184	0.0114	0.0325	0.2155	0.2344	0.0805	0.0201	0.0847	0.5748	1.1602	0.1103	0.0077	0.0066	0.1621	0.0205	0.0632	0.015	0.0109	0.005	0.0148	0.0171	0.0113	0.0668	0.0213	0.0213	0.0121	0.0332	0.0561	0.0099	0.017	0.0585	0.0596	0.034	0.0116	0.042	0.0123	0.4864	0.846	0.57745	0.0207	0	53
1098	0.0087	0.1376	0.0999	0.2887	0.2712	0.1351	0.1113	0.2281	0.045	0.5684	0.0765	0.0537	0.0333	0.1807	0.0429	0.2293	0.0284	0.2266	0.04	0.0629	0.2492	0.0359	0.1069	0.0057	0.6138	0.1379	0.3078	0.2529	0.0871	0.211	0.503	0.0283	0.0357	0.0202	0.0421	0.0395	0.1707	0.8133	0.131275	0.122	0	12
1099	0.0288	0.2058	0.0991	0.1368	0.1532	0.1504	0.0827	0.3187	0.1564	0.6698	0.0485	0.1659	0.089	0.2629	0.0946	0.25	0.0044	0.2441	0.0133	0.0346	0.3559	0.0092	0.1084	0.036	0.1398	0.0092	0.0222	0.0203	0.0033	0.0137	0.0071	0.0015	0.0057	0.0991	0.0018	0.0035	0.405	1.6009	0.031075	0.6158	0	16
1100	0.0128	0.5294	0.4397	0.165	0.5216	0.497	0.0793	0.012	0.5902	0.5248	0.0596	0.3109	0.4204	0.0047	0.5237	0.0197	0.0043	0.8819	0.0367	0.2857	0.0122	0.0072	0.4055	0.0179	0.3146	0.3758	0.1363	0.0005	0.462	0.6507	0.1573	0.2512	0.0018	0.3221	0.3068	0.5606	0.8743	0.9196	0.34915	0.2545	0	53
1101	0.0095	0.6778	0.6882	0.3085	0.7572	0.6327	0.0176	0.2808	0.8482	0.2426	0.0118	0.4608	0.784	0.0335	1.087	0.0659	0.0043	0.8848	0.0703	0.4748	0.2753	0.0126	0.8886	0.0281	0.0188	0.4398	0.4177	0.0041	0.4076	0.933	0.7069	0.4298	0.4844	0.7407	0.2524	0.8154	0.0127	1.3862	0.71145	0.1244	0	15
1102	12.1344	4.7628	0.0456	0.0352	0.2177	0.0369	0.0237	0.0146	0.0827	0.6254	0.0498	0.0201	0.0075	0.0609	0.0156	0.2341	0.0213	0.0351	0.0228	0.0307	0.0388	0.0066	0.1928	0.0035	0.0687	0.0177	0.104	0.0703	0.0749	0.0277	0.181	0.2529	0.1051	0.0088	0.0372	0.0104	0.0891	0.5816	0.335925	0.0526	0	52
1103	0.0034	0.0042	0.6373	0.5413	0.0671	0.0168	0.0595	0.0479	0.0025	0.4054	0.2619	0.0014	0.8659	0.184	0.0042	0.1901	0.0022	0.0041	0.0042	0.0081	0.2679	0.0033	0.0124	0.0703	0.0296	0.0022	0.0041	0.0323	0.0022	0.0031	0.0044	0.0453	0.1467	0.0013	0.0016	0.0016	0.2088	1.3456	0.363925	0.2451	0	52
1104	8.1013	0.0601	0.0248	0.2117	0.166	0.0612	0.0561	0.0234	0.0431	0.1706	0.1123	0.0273	0.0348	0.1303	0.0384	0.0587	0.0018	0.1059	0.0186	0.0281	0.2624	0.0033	0.092	0.0391	0.0443	0.0333	0.1532	0.1044	0.0232	0.0713	0.0895	0.0615	0.0181	0.0094	0.0161	0.0317	0.085	0.6864	0.004675	0.1186	0	11
1105	0.0709	0.6557	0.6555	0.014	0.4917	0.3724	0.1217	0.2488	0.7515	0.7348	0.4226	0.4682	0.6842	0.0056	0.5396	0.0358	0.0203	0.712	0.056	0.4137	0.534	0.0538	0.3007	0.1662	0.0168	0.631	0.4026	0.0782	0.5933	0.7762	0.2229	0.093	0.0252	0.4753	0.4045	0.7422	0.3844	1.9218	0.690525	0.1388	1	13
1106	0.0075	0.7463	0.1013	0.215	0.3838	0.2579	0.0679	0.0037	0.2497	0.2602	0.0551	0.0414	0.1199	0.2125	0.1717	0.244	0.0045	0.6265	0.0565	0.0708	0.134	0.0141	0.3318	0.079	0.1004	0.2371	0.8697	0.0015	0.2885	0.6202	0.6059	0.105	0.0598	0.041	0.175	0.186	0.2838	0.3063	0.4152	0.0857	0	51
1107	0.009	0.024	0.0116	0.0354	0.0448	0.0364	0.1982	0.0014	0.0162	1.382	0.2129	0.019	0.0099	0.4277	0.0099	0.0587	0.0043	0.0811	0.0062	0.0123	0.1805	0.0003	0.0501	0.0649	0.1313	0.0131	0.0567	0.0538	0.0131	0.0326	0.1084	0.0523	0.0286	0.0343	0.0051	0.0082	0.0075	1.692	0.455925	0.2505	0	50
1108	0.0118	0.182	0.1173	0.173	0.3101	0.2077	0.0338	0.2368	0.5777	0.6696	0.3158	0.1059	0.1649	0.0471	0.1787	0.1454	0.0057	0.3208	0.0182	0.0855	0.1685	0.0019	0.1294	0.0628	0.0382	0.1427	0.3914	0.0744	0.2431	0.2601	0.0735	0.2199	0.0696	0.0901	0.0845	0.2611	0.4692	0.7899	0.166925	0.1916	1	40
1109	0.005	0.1856	0.1012	0.5822	0.1645	0.0824	0.1833	0.0907	0.1052	1.2102	0.0883	0.0392	0.0596	0.2683	0.1139	0.0187	0.0064	0.2002	0.0083	0.0345	0.2685	0.0355	0.0687	0.0116	0.0294	0.0425	0.0635	0.062	0.0612	0.0957	0.045	0.0637	0.0136	0.0302	0.0448	0.0826	0.0636	0.0308	0.048925	0.0208	0	49
1110	0.0063	0.5603	0.1818	0.009	0.7296	0.5866	0.0339	0.0567	0.4846	0.5132	0.0446	0.1465	0.3914	0.0153	0.2769	0.0358	0.0017	0.934	0.0616	0.2277	0.001	0.0024	0.4222	0.1102	0.0948	0.325	0.4578	0.0554	0.2953	1.348	0.5332	0.4027	1.133	0.0641	0.1088	0.3974	0.0085	0.2322	0.22805	0.1111	0	49
1111	0.0326	0.4157	0.7025	0.0403	0.6831	0.618	0.0846	0.2179	0.6325	0.858	0.2409	0.375	0.8012	0.0029	0.9971	0.0222	0.0118	0.5248	0.0318	0.3709	0.0076	0.101	0.4756	0.0071	0.0185	0.3737	0.1589	0.0861	0.317	0.9536	0.2898	0.0901	0.0138	1.418	0.2526	0.6286	0.3386	0.3148	0.25525	0.8996	1	8
1112	0.0044	0.3904	0.4055	0.0336	0.5069	0.3976	0.1239	0.0109	0.3428	0.3872	0.2076	0.3499	0.3932	0.0168	0.3627	0.1696	0.0152	0.5197	0.0284	0.4253	0.2729	0.052	0.3942	0.0262	0.1003	0.3725	0.0847	0.0205	0.3843	0.4949	0.0994	0.2793	0.0022	0.6221	0.5804	0.8724	0.4019	0.3355	0.640675	0.0565	0	48
1113	0.0306	0.2007	0.1013	0.0236	0.1644	0.0808	0.0618	0.0914	0.1056	1.2554	0.0168	0.0398	0.06	0.0414	0.1024	0.0117	0.0107	0.2005	0.0083	0.0345	0.0004	1.0907	0.0694	0.0878	0.0072	0.0415	0.0632	0.1101	0.0619	0.0959	0.045	0.0901	0.016	0.0303	0.0472	0.0827	0.4959	0.0002	0.38645	0.3362	0	152
1114	0.0198	0.1175	0.1105	0.2023	0.1444	0.1215	0.1355	0.3157	0.4385	0.841	0.3461	0.0703	0.1005	0.1262	1.3439	0.2393	0.0559	0.0899	0.0123	0.0502	0.0075	0.0983	0.1015	0.0304	0.004	0.0509	0.0253	0.1066	0.0679	0.1368	0.0739	0.2882	0.011	0.0747	0.0682	0.0944	0.0984	1.9857	0.59115	0.7595	1	7
1115	0.0054	0.2532	0.3899	0.1537	0.4949	0.3513	0.017	0.0462	0.2576	0.642	0.1127	0.1502	0.2818	0.2718	0.4362	0.1712	0.0055	0.3637	0.0204	0.1364	0.2807	0.0018	0.2291	0.0233	1.0638	0.3193	0.0981	0.06	0.2325	0.3897	0.1115	0.0056	0.0959	0.3758	0.1714	0.3541	0.0023	0.2263	0.440075	0.0093	0	146
1116	0.0052	0.6648	0.4885	0.1525	0.7249	0.6062	0.1222	0.2625	0.621	0.4094	0.1072	0.3316	0.6305	0.1582	0.5826	0.0165	0.0031	0.7156	0.0484	0.3524	0.0073	0.0025	0.478	0.0885	0.0297	0.2392	0.1649	0.0891	0.4437	0.8156	0.2054	0.0113	0.0174	0.3453	0.3504	0.4613	0.0454	0.4471	0.37425	0.5002	0	108
1117	0.0892	0.0151	0.0351	0.2156	0.2354	0.0807	0.1268	0.0247	0.0112	1.1552	0.1277	0.0076	0.0065	0.3594	0.0209	0.0089	0.0401	0.0187	0.0058	0.0156	0.0009	0.0034	0.0612	0.0089	0.0422	0.0129	0.0337	0.0686	0.0111	0.0211	0.0623	0.0921	0.002	0.011	0.0416	0.0122	0.49	1.1101	0.12775	0.1578	0	53
1118	0.0072	0.0442	0.0498	0.3961	0.1793	0.0496	0.0617	0.0385	0.0451	0.9834	0.1336	0.0197	0.0368	0.1714	0.0492	0.0208	0.0038	0.0456	0.01	0.0225	0.3682	0.0033	0.0592	0.0248	0.0166	0.1224	0.0673	0.0004	0.1127	0.1387	0.0926	0.2629	0.0233	0.0581	0.0623	0.1418	0.5231	1.8232	0.28345	0.7036	0	80
1119	0.0082	0.2051	0.0971	0.0979	0.1496	0.1417	0.0379	0.1838	0.1519	2.1748	0.1599	0.165	0.0869	0.0977	0.0893	0.2585	0.0182	0.2534	0.0133	0.0348	0.3923	0.0113	0.1102	0.0484	0.019	0.0025	0.0066	0.0948	0.0055	0.0163	0.0253	0.0002	0.0184	0.106	0.002	0.0065	0.2634	0.6811	0.301675	0.7111	0	99
1120	0.012	0.1491	0.1002	0.02	0.257	0.1308	0.0688	0.0543	0.0446	0.5626	0.081	0.0537	0.033	0.0247	0.0418	0.0093	0.0249	0.2153	0.0399	0.0626	0.1621	0.0067	0.1063	0.0148	0.1378	0.1373	0.3066	0.1254	0.0869	0.1846	0.4813	0.0084	0.0263	0.0202	0.0421	0.0391	0.049	0.7634	0.309675	0.2357	0	49
1121	0.0162	0.7007	0.735	0.2038	0.9231	0.9348	0.0649	0.0729	0.0163	0.107	0.0733	0.4095	0.6763	0.018	0.8294	0.2608	0.0058	0.8095	0.042	0.3577	0.2688	0.006	0.5167	0.0632	0.0609	0.4205	0.4375	0.0586	0.6203	0.8425	0.573	0.006	0.0047	0.5764	0.3648	0.7484	0.0099	0.4846	0.7892	0.2692	0	136
1122	0.0302	0.0189	0.0368	0.0069	0.6531	0.0825	0.3311	0.005	0.0163	0.7822	0.0242	0.0142	0.0089	0.018	0.0178	0.0828	0.0353	0.0348	0.042	0.075	0.0685	0.0153	0.1855	0.0056	0.0382	0.0474	0.2268	0.0946	0.0795	0.0343	0.3404	0.0283	0.011	0.0145	0.0052	0.0105	0.0455	0.5891	0.3506	0.0035	0	135
1123	0.0202	0.3493	0.6373	0.0198	0.5149	0.5527	0.2112	0.0164	0.4043	0.403	0.0507	0.5381	0.5113	0.025	0.6339	0.434	0.0072	0.381	0.0239	0.5521	0.0074	0.004	0.5952	0.0399	0.0458	0.1999	0.0442	0.0183	0.2848	0.462	0.0451	0.0357	0.0105	0.2901	0.2756	0.3242	0.2848	0.6597	0.23775	0.6357	1	49
1124	0.0304	0.1197	0.1107	0.3278	0.1469	0.1216	0.1102	0.1268	0.0986	0.7948	0.0067	0.0704	0.1054	0.0154	0.0892	0.5095	0.0708	0.0916	0.0127	0.0502	0.4338	0.0116	0.1014	0.0294	0.0089	0.0528	0.0258	0.0452	0.0658	0.1363	0.0736	0.0113	0.0624	0.0801	0.0738	0.0993	0.3165	0.7104	0.0586	0.7474	1	18
1125	0.0181	0.786	0.8389	0.0101	0.9514	0.9368	0.0956	0.0878	0.6802	0.2826	0.2453	0.7023	0.6313	0.2113	0.6796	0.0589	0.0231	0.8964	0.0549	1.498	0.2716	0.023	0.8515	0.1561	0.0078	0.3333	0.0765	0.0046	0.3805	0.4353	0.127	0.0003	0.0237	0.6667	0.7639	0.9595	0.2416	0.3954	0.12235	0.2568	1	97
1126	0.0022	1.4845	0.7027	0.2066	1.2796	1.053	0.028	0.3088	0.4837	1.1536	0.1196	4.6117	0.9857	0.1789	0.5317	0.0122	0.0078	2.1078	0.1704	0.4488	0.1542	0.0104	0.5601	0.0091	0.0067	0.0426	0.0515	0.1739	0.0334	0.0537	0.0274	0.0257	0.0039	0.0206	0.0386	0.0415	0.4714	0.2102	0.134725	0.3436	0	121
1127	0.0011	0.1376	0.0999	0.131	0.2693	0.1317	0.0093	0.0186	0.0443	0.5646	0.1266	0.0533	0.0329	0.369	0.0433	0.0349	0.013	0.2038	0.0386	0.0582	0.2905	0.0024	0.1045	0.0458	0.0607	0.1372	0.3046	0.1797	0.0869	0.2106	0.4939	0.0004	0.0015	0.0155	0.042	0.0379	0.0043	0.977	0.62215	0.2196	0	121
1128	0.0219	1.1958	1.3085	0.2103	1.2449	1.1985	0.0846	0.0236	1.17	0.1882	0.0953	0.796	1.2585	0.0086	0.9772	0.0586	0.0042	1.6245	0.0867	0.6112	0.0164	0.0073	0.6367	0.0896	0.0917	0.4298	0.2164	0.0449	0.7239	0.77	0.2455	0.1365	0.0195	0.6349	0.5741	1.188	0.4162	0.2486	0.496875	0.3425	0	120
1129	0.0203	0.6197	0.8615	0.0119	0.7423	0.5844	0.0399	0.2847	0.4783	0.483	0.3607	0.4212	0.6639	1.2048	0.6397	0.0114	0.028	1.1786	0.0302	0.3333	0.2007	0.0082	0.5392	0.0532	0.0068	0.3255	0.0985	0.0696	0.6368	0.3863	0.3536	0.0556	0.321	0.5261	0.3326	1.0906	0.0825	0.8901	0.101	0.137	0	117
1130	0.0311	0.73	1.6136	0.3614	1.3087	1.6035	0.0781	0.0551	0.572	0.1696	0.0517	2.8775	2.747	0.0248	2.4822	0.011	0.0174	1.4406	0.1558	2.8103	0.2692	0.0046	1.4462	0.0028	0.1317	2.2404	0.5531	0.187	2.2846	24.3042	0.3198	0.0322	0.0243	1.7677	1.4942	2.6546	0.2317	0.4235	0.221525	0.6999	0	117
1131	0.0155	0.6424	0.6645	0.0144	0.3522	0.3795	0.0117	0.0142	0.3698	0.621	0.1859	0.2342	0.4341	0.0077	0.4617	0.1488	0.1242	0.6179	0.0237	0.4265	0.5116	0.0066	0.2829	0.0174	0.4471	0.172	0.0555	0.0562	0.2748	0.3701	0.0726	0.4402	0.0022	0.3587	0.3352	0.4622	0.308	0.7703	0.366325	0.1922	0	116
1132	0.016	0.0045	0.0085	0.1203	0.0118	0.0041	0.0537	0.1842	0.0018	1.1396	0.0762	0.0104	0.0049	0.1483	0.003	0.0077	0.0279	0.0328	0.0082	0.0068	0.3573	0.0072	0.0193	0.0135	0.017	0.0094	0.0494	0.004	0.0059	0.007	0.0352	0.0514	0.0383	0.0042	0.0032	0.0035	0.0453	0.9524	0.429875	0.0368	0	103
1133	0.0038	0.0052	0.7025	0.3843	0.0299	0.0427	0.1097	0.006	0.0121	0.6598	0.158	0.0038	0.0055	0.422	0.0077	0.103	0.0375	0.0266	0.0062	0.0092	0.0166	0.0027	0.0469	0.0055	0.0881	0.0567	0.0646	0.1186	0.0283	0.0377	0.1397	0.0226	0.0713	0.0104	0.0056	0.0163	0.0981	0.4239	0.374725	0.5353	0	92
1134	0.002	0.5378	0.2643	0.243	0.4453	0.521	0.2297	0.334	0.4856	0.1908	0.272	0.2011	0.387	0.0145	0.4849	0.0969	0.0035	0.8586	0.0901	0.2918	0.0097	0.0066	1.0649	0.151	0.1837	0.3076	1.6038	0.2746	0.3035	1.0726	2.0292	0.2574	0.0633	0.4621	0.0924	0.2953	0.0528	0.1428	0.657525	0.1137	1	23
1135	0.0168	1.398	2.2965	0.0303	5.6984	2.9282	0.3821	0.0084	1.0307	0.2544	0.2336	0.5564	1.0353	0.4215	2.0355	0.0166	0.0061	1.5101	0.0925	0.6507	0.0544	0.0073	1.1913	0.0178	0.3109	0.5414	0.2124	0.0444	0.2962	0.9159	0.6382	3.1649	0.0857	0.3737	0.2356	0.8712	0.013	0.7842	0.04445	0.0218	0	116
1136	0.0055	1.0862	0.8094	0.1207	1.5324	0.7979	0.1296	0.0845	0.5453	0.7556	0.0704	0.6795	0.604	0.4184	0.016	0.228	0.0038	0.7579	0.0371	0.4445	1.4307	0.001	0.4585	0.0164	0.0222	0.165	0.0412	0.0608	0.1551	25.81	0.065	0.0598	0.1772	0.1193	0.1295	0.2373	0.1791	3.0249	0.04475	0.7195	1	55
1137	0.0025	0.0482	0.0242	0.3019	0.1685	0.0633	0.0817	0.0517	0.0443	1.1818	0.0453	0.029	0.0366	0.1412	0.0403	0.1857	0.0223	0.1071	0.0188	0.0301	0.0016	0.0118	0.0923	0.0219	0.0675	0.0333	0.1539	0.1424	0.0246	0.0755	0.0901	0.155	0.0112	0.0093	0.0157	0.0314	0.2814	1.0198	0.317	0.6316	0	76
1138	0.0081	0.0655	0.0516	0.273	0.2143	0.0715	0.117	0.0097	0.0614	1.1134	0.1403	0.0252	0.0279	0.4161	0.0276	0.2349	0.0151	0.0748	0.0166	0.0246	0.5324	0.0019	0.0816	0.0173	0.0063	0.045	0.0494	0.1602	0.0441	0.0531	0.0858	0.1359	0.0104	0.0802	0.0438	0.0431	0.4636	0.0698	0.360275	0.3738	0	84
1139	0.0113	0.6655	0.4897	0.2014	0.7251	0.6084	1.3989	0.289	0.61	0.4374	0.5661	0.3258	0.6297	0.1793	0.5829	0.3031	0.0064	0.7194	0.0519	0.3545	0.0041	0.0031	0.48	0.0828	0.0496	0.2413	0.1669	0.0293	0.4279	0.8151	0.1983	0.2678	0.0024	0.3311	0.3451	0.4601	1.8765	1.287	0.841	0.6391	1	6
1140	0.0011	0.7793	0.9398	0.0627	4.9751	2.6765	0.0181	0.2283	1.153	0.2088	0.2735	0.5145	0.8594	0.1424	1.1058	0.1954	0.0201	1.3192	0.059	0.5127	0.1307	0.0011	0.9022	0.0059	0.0808	0.8393	0.2883	0.0299	0.6752	1.4805	0.3677	0.1656	0.0682	1.1887	0.5719	1.6743	0.4938	0.1152	0.23075	0.6455	0	79
1141	0.0028	0.5479	0.6373	0.3023	0.8012	0.767	0.0096	0.2576	0.5561	0.5686	0.1465	0.4264	0.8365	0.0127	0.8616	0.0139	0.0093	0.7386	0.0719	0.4331	0.0455	0.0045	0.6009	0.0393	0.0382	0.3718	0.1862	0.1119	0.4134	0.5925	0.4752	0.3595	0.1617	0.322	0.5314	0.4988	0.2818	1.4097	0.197325	0.7122	0	78
1142	11.2498	0.6111	0.5879	0.0472	1.3093	0.8123	0.1829	0.0557	0.4098	0.503	0.0247	0.1702	0.4537	0.0498	0.6398	0.0629	0.0079	0.7155	0.0901	0.3128	0.0478	0.0198	0.3425	0.0602	0.2367	0.1392	0.1256	0.0669	0.2003	0.4306	0.159	0.0171	0.0021	0.1268	0.1422	0.2963	0.3601	0.9957	0.22965	0.7096	0	76
1143	0.0071	0.0112	0.0305	0.0298	0.3982	0.0981	0.1104	0.2476	0.0151	0.732	0.1229	0.008	0.0271	0.0131	0.0167	0.0274	0.0528	0.0214	0.015	0.0093	0.2969	0.0033	0.0703	0.016	0.002	0.0233	0.0501	0.0672	0.007	0.04	0.0918	0.0256	0.0108	0.0123	0.0265	0.2653	0.0024	0.3222	0.11385	0.2139	0	19
1144	0.0216	0.5964	0.199	0.2662	0.7415	0.5911	0.039	0.1053	0.4849	0.5132	0.1936	0.1473	0.3915	0.014	0.2757	0.3509	0.0024	0.9895	0.0616	0.2437	0.0395	0.0004	0.4151	0.0053	0.0311	0.3226	0.4577	0.0902	0.2957	1.3745	0.5406	0.2414	0.1069	0.0628	0.1077	0.3856	0.0872	0.0358	0.141125	0.5821	1	36
1145	0.0184	0.0413	0.032	0.1656	0.2302	0.0932	0.1727	0.2864	0.0306	1.1146	0.3302	0.0141	0.0152	0.0098	0.0189	0.3066	0.0158	0.0867	0.0179	0.0158	0.0369	0.003	0.086	0.0623	0.065	0.0112	0.0399	0.0554	0.0145	0.0225	0.2937	0.1853	0.0094	0.029	0.0506	0.0171	0.0632	0.8883	0.196275	0.0573	0	72
1146	0.0024	0.5391	0.2644	0.0405	0.4335	0.5157	0.0632	0.0022	0.4854	0.203	0.1783	0.1909	0.3869	0.0206	0.4878	0.229	0.0037	0.8725	0.0912	0.2939	0.0524	0.1179	1.0927	0.0404	0.0943	0.3055	1.4854	0.0411	0.2989	1.0246	1.2729	0.1527	0.0151	0.4571	0.0866	0.2874	0.492	1.9797	0.084075	0.4929	0	71
1147	0.0124	0.4111	0.0118	0.0564	0.6897	0.6205	0.0672	0.1722	0.4352	0.2588	0.1312	0.3798	0.8016	0.1273	0.0021	0.2597	0.0041	0.5212	0.0303	0.3638	0.015	0.0175	0.4741	0.031	0.1972	0.3748	0.1626	0.0949	0.3488	0.9611	0.2913	0.272	0.0235	1.4732	0.2529	0.6326	0.2341	0.3137	0.3722	0.5232	1	34
1148	0.004	0.2147	0.0716	0.0325	0.183	0.1077	0.339	0.0437	0.0901	0.6696	0.1952	0.0307	0.0425	0.2607	0.054	0.2453	0.0241	0.3186	0.0181	0.0514	0.0686	0.012	0.1593	0.0587	0.022	0.1306	0.2277	0.0008	0.0701	0.2174	0.2637	0.0136	0.0931	0.3674	0.1912	0.1106	0.0245	0.6385	0.42825	0.2354	0	36
1149	0.0047	0.374	0.3686	0.1741	0.5534	0.4086	0.0659	0.0098	0.4495	0.44	0.0832	0.2254	0.2952	0.4826	0.6039	0.0164	0.0047	0.5072	0.0147	0.2982	0.0151	0.014	0.2897	0.0201	0.0109	0.3079	0.169	0.0797	0.2599	0.4824	0.211	0.1696	0.0098	0.4771	0.1523	0.4233	0.2169	1.956	0.1132	0.1539	0	68
1150	0.1077	0.657	0.6632	0.2136	0.4939	0.3734	0.0145	0.1363	0.5502	0.2614	0.0746	0.4675	0.684	0.1872	0.5657	0.0345	0.0109	0.7118	0.0558	0.4089	0.3535	0.3001	0.3052	0.0175	0.0382	0.6373	0.4058	0.0789	0.6006	0.7843	0.2307	0.0073	0.0087	0.4687	0.389	0.7266	0.3001	1.6076	0.3976	0.3629	0	68
1151	0.0044	0.6621	0.4796	0.2151	0.7266	0.6124	0.0891	0.0047	0.6064	0.409	0.1457	0.322	0.6287	0.114	0.5804	0.1957	0.0045	0.7166	0.049	0.3541	0.3605	0.0087	0.4864	0.1438	0.3125	0.2484	0.1672	0.044	0.4382	0.8155	0.2024	0.1368	0.0196	0.3574	0.3645	0.4615	0.0028	1.2066	0.73805	0.2501	0	68
1152	0.0025	0.2117	0.1484	0.0043	1.2899	0.5312	0.0802	0.0098	0.2923	0.8888	0.2498	0.0924	0.0908	0.1441	0.1902	1.3814	0.0044	0.1358	0.0285	0.0753	0.394	0.0235	0.2695	0.0913	0.0126	0.0607	0.1008	0.2401	0.0474	0.0712	0.3964	0.0025	0.0028	0.0736	0.1051	0.0589	0.3232	1.464	0.489675	0.2537	0	65
1153	0.0167	0.2954	0.1478	0.0095	0.284	0.267	0.0948	0.8695	0.2569	0.653	0.1865	0.262	0.2636	0.3896	0.2745	0.0259	0.0061	0.3558	0.0199	0.1122	0.0075	0.0276	0.1454	0.0072	0.222	0.1355	0.1084	0.0553	0.3046	0.5744	0.1567	0.1066	0.0438	0.1262	0.1764	0.3681	0.2019	0.5353	0.9235	0.5023	1	25
1154	0.0181	0.182	0.1236	0.2407	0.3194	0.2185	0.0398	0.0841	0.1958	0.6598	0.1029	0.1123	0.1673	0.4795	0.1896	0.1941	0.0226	0.3218	0.0184	0.0891	0.2262	0.1231	0.1295	0.0005	0.0594	0.144	0.3946	0.0302	0.2403	0.2591	0.0733	0.0034	0.0374	0.0899	0.0827	0.2553	0.0146	0.203	0.292075	0.1183	0	62
1155	0.0045	0.0432	0.0309	0.0814	0.0918	0.0607	0.0136	0.0005	0.0324	1.8144	0.1622	0.0398	0.0153	0.1436	0.021	0.0625	0.0063	0.045	0.012	0.0188	0.0155	0.0019	0.0793	0.0374	0.0605	0.0212	0.0366	0.0893	0.0251	0.031	0.042	0.018	0.0052	0.0118	0.0056	0.0187	0.2095	1.3432	0.384075	0.2841	0	62
1156	0.0012	0.6678	0.6647	0.0352	0.7554	0.631	0.1179	0.0888	0.8273	0.3196	0.4191	0.4499	0.7794	0.063	1.0962	0.063	0.0019	0.8835	0.0675	0.4491	0.0659	0.0012	0.8556	0.0441	0.1984	0.44	0.4354	0.0051	0.4076	0.9334	0.7451	0.5195	0.0767	0.7346	0.2522	0.7957	0.4338	0.699	0.7664	0.6349	1	44
1157	0.0355	0.0948	0.0783	0.3711	0.1745	0.1168	0.4039	0.2719	0.0952	0.7818	0.2276	0.0579	0.0863	0.1568	0.1214	0.0094	0.025	0.1171	0.0158	0.0636	0.0152	0.008	0.1162	0.1477	0.027	0.0897	0.0511	0.0945	0.0914	0.1347	0.0639	0.201	0.1561	0.0544	0.0404	0.1263	0.1781	1.7474	1.47352	0.6513	1	24
1158	0.0177	0.7761	0.9377	0.2766	1.1453	1.177	0.0669	0.1083	1.063	0.2562	0.1863	0.5665	1.0143	0.0437	1.1408	0.0922	0.0035	0.7196	0.0663	0.6398	0.2702	0.0076	0.6397	0.0614	0.038	0.5595	0.2591	0.0008	0.761	1.4899	0.3416	0.0014	0.0005	0.9246	0.5747	1.2585	0.3121	0.1721	0.77215	0.0854	0	61
1159	0.003	0.5213	0.6092	0.0225	0.8976	0.7796	0.0265	0.1538	0.574	0.3242	0.2904	0.4283	0.7003	0.0148	0.7693	0.0301	0.0062	0.7934	0.0534	0.3964	0.0362	0.0197	0.5846	0.0927	0.0236	0.6518	0.1072	0.1202	0.4075	0.8866	0.1566	0.1066	0.5182	0.9149	0.2429	0.4638	0.48	0.4952	0.55275	0.5854	0	59
1160	0.0072	3.9332	0.04	0.2399	0.2189	0.0372	0.0224	0.065	0.0828	0.6202	0.0804	0.0233	0.0076	0.001	0.0155	0.2416	0.0407	0.0352	0.0233	0.0308	0.2322	0.0069	0.197	0.0593	0.0192	0.0176	0.1034	0.044	0.0744	0.0266	0.1794	0.0109	0.0174	0.0077	0.0345	0.0083	0.3726	0.4418	0.19445	0.6308	0	59
1161	0.0097	0.4972	0.6102	0.019	0.5232	0.8351	0.0587	0.0116	0.4534	0.3608	0.1493	0.2444	1.8618	0.2833	0.6497	0.0222	0.0044	0.5434	0.0623	0.3007	0.0161	0.0074	0.6615	0.0271	0.1026	0.5507	0.1829	0.1094	0.2945	0.5869	0.2627	0.0635	0.0487	0.563	0.2067	0.542	1.0538	0.4616	0.173675	0.4877	0	57
1162	0.0162	0.5332	0.449	0.249	0.5228	0.5036	0.0644	0.0096	0.5758	0.5278	0.1417	0.2728	0.4162	0.411	0.5288	0.0182	0.0031	0.8796	0.0367	0.2852	0.0461	0.0079	0.4076	0.0888	0.0462	0.3755	0.1309	0.0501	0.5132	0.6573	0.1574	0.1904	0.4118	0.3237	0.3198	0.5606	0.0365	0.6227	0.127675	0.0648	0	56
1163	0.0082	0.0441	0.0313	0.2226	0.1234	0.0608	0.0154	0.0882	0.0331	1.7232	0.3521	0.0398	0.0153	0.4934	0.0236	0.434	0.0055	0.0439	0.0119	0.0159	0.0017	0.0071	0.0813	0.0896	0.1809	0.0226	0.0383	0.0064	0.0247	0.0282	0.0415	0.1412	0.0449	0.012	0.011	0.02	0.211	1.5702	0.693925	1.444	0	52
1164	0.0102	0.0476	0.0365	0.3026	0.0815	0.0583	0.1349	0.036	0.0396	0.6888	0.0427	0.012	0.0302	0.1968	0.0366	0.0274	2.2227	0.0627	0.0067	0.0088	0.2573	0.0038	0.0477	0.0448	0.1129	0.0311	0.0658	0.1424	0.0366	0.098	0.178	0.2103	0.1936	0.0392	0.0802	0.0895	1.0398	0.5196	0.165875	0.4275	0	52
1165	0.0057	0.0895	0.0604	0.0362	0.0743	0.0998	0.0658	0.1815	0.0784	0.7922	0.6605	0.0789	0.0586	0.3471	0.0549	0.1725	0.055	0.1267	0.0237	0.0225	0.2976	0.0078	0.0939	0.0203	0.1039	0.071	0.0451	0.045	0.1094	0.2423	0.0803	0.0081	0.1033	0.3284	0.0816	0.1358	0.0663	0.8381	0.226525	0.2833	0	52
1166	0.0084	0.4617	0.2812	0.2741	0.4224	0.4862	0.0127	0.011	0.3473	0.5196	0.0032	0.2269	0.2746	0.4553	0.3434	0.4228	0.002	0.4957	0.0363	0.1818	0.0023	0.0009	2.3362	0.0131	0.1552	0.268	0.14	0.0946	0.4278	1.0074	0.2381	0.0282	0.0197	0.2682	0.3061	0.5854	0.4854	0.5619	0.62335	0.6509	0	51
1167	0.0044	0.009	0.0291	0.0101	0.3909	0.0952	0.0907	0.2878	0.0152	0.6934	0.1944	0.0082	0.0276	0.0136	0.0163	0.3194	0.0031	0.021	0.0154	0.0106	0.2893	0.0081	0.0723	0.0139	0.1019	0.0237	0.0502	0.069	0.009	0.0419	0.0926	0.5249	0.0336	0.0125	0.0307	0.2737	0.4712	0.2802	0.3024	0.6337	0	51
1168	0.0201	0.5279	0.6096	0.0414	0.9045	0.7891	0.1653	0.1843	0.5741	0.3216	0.0424	0.4287	0.7055	0.2573	0.7879	0.1872	0.0116	0.7989	0.0538	0.3973	0.2721	0.0064	0.5704	0.0075	0.004	0.6441	0.1072	0.0583	0.4038	0.8647	0.1551	0.2566	0.052	0.7657	0.2414	0.4633	0.3311	1.9206	0.35955	0.2575	0	51
1169	0.0122	0.0044	0.0099	0.1687	0.0546	0.0138	0.1335	0.1756	0.0052	0.4036	0.138	0.0015	0.004	0.2081	1.1307	0.2071	0.014	0.0079	0.0048	0.009	0.2188	0.0088	0.0151	0.0389	0.0359	0.0022	0.0051	0.1577	0.0026	0.0045	0.0052	0.1066	0.0693	0.0008	0.0012	0.0015	1.038	0.6438	0.14915	0.1151	0	50
1170	0.0109	1.6158	0.7152	0.1347	1.2709	1.0201	0.033	0.0321	0.4831	1.154	0.25	3.8795	0.8893	0.262	0.537	0.3509	0.0148	2.1196	0.2114	0.4488	0.3926	0.0025	0.5509	0.0053	0.0272	0.0433	0.0516	0.1607	0.0331	0.0534	0.0269	0.0017	0.0367	0.0208	0.0396	0.0421	0.0085	0.4961	0.15315	0.7356	0	50
1171	0.0018	0.0609	0.0512	0.2267	0.2123	0.0678	0.1196	0.0543	0.0636	1.0896	0.3882	0.0271	0.0298	0.0005	0.0241	0.4104	0.0179	0.0769	0.0167	0.0251	0.1286	0.0114	0.0834	0.0312	0.0431	0.0455	0.0499	0.1372	0.0406	0.0527	0.0838	0.219	0.0438	0.0831	0.0447	0.0436	0.3637	0.2143	0.3388	0.5018	0	49
1172	0.0181	0.8616	0.7814	0.5408	1.6006	1.1734	0.0125	0.2383	0.7585	0.3678	0.4872	0.5381	0.6924	0.1942	0.9403	0.0487	0.0607	0.8886	0.0897	0.396	0.297	0.002	0.6438	0.0812	0.0882	1.2709	0.2521	0.0269	0.4452	2.0526	0.2118	0.0174	0.1186	0.4529	0.3257	1.1689	0.4372	1.6032	0.284075	0.2559	1	24
1173	0.0416	0.7079	1.1478	0.1001	0.639	0.6833	0.1636	0.5252	0.6706	0.2908	0.0361	0.3457	0.7706	0.2277	0.7487	0.316	0.0029	1.0105	0.0217	0.2965	0.5335	0.0036	0.3778	0.0635	0.5288	0.268	0.1061	0.1424	0.3756	0.8237	0.2117	0.0052	0.0646	0.5866	0.3427	0.8387	0.311	0.7061	0.09625	0.1255	0	49
1174	0.0015	0.0668	0.0647	0.3689	0.5266	0.2433	0.0788	0.0921	0.0875	0.9764	0.0345	0.056	0.0447	0.4778	0.0665	0.2108	0.002	0.0863	0.0141	0.0394	0.2698	0.0062	0.1303	0.0779	0.0115	0.0151	0.0436	0.1139	0.0212	0.0589	0.1926	0.1304	0.0041	0.0909	0.1025	0.0283	0.0419	0.3007	0.2644	0.1236	1	13
1175	0.0179	0.7077	1.1193	0.3698	0.6419	0.7183	0.1248	0.2574	0.6648	1.267	0.3471	0.345	0.7246	0.2642	0.7576	0.0091	0.0056	1.0415	0.0219	0.2965	0.015	0.0088	0.3799	0.046	0.1047	0.268	0.1059	0.0182	0.3737	0.8176	0.2111	0.0346	0.0966	0.599	0.3439	0.839	0.0925	1.4145	0.07155	0.5984	1	9
1176	0.0189	0.6529	0.6464	0.3722	0.4942	0.3748	0.1052	0.0437	0.5483	0.2948	0.0788	0.4649	0.6832	0.0455	0.5558	0.0259	0.0066	0.7072	0.0557	0.4006	0.253	0.0073	0.2897	0.0202	0.1286	0.6385	0.4077	0.0549	0.5752	0.7739	0.2135	0.1727	0.0042	0.4652	0.3857	0.6644	0.008	0.1592	0.32275	0.2252	0	46
1177	0.0308	0.3928	0.4137	0.0101	0.4965	0.3897	0.0672	0.6537	0.3461	0.3894	0.1977	0.3658	0.4156	0.0273	0.3774	0.1305	0.0116	0.5178	0.0269	0.4229	0.5401	0.0116	0.3915	0.0087	0.0809	0.3725	0.0844	0.2667	0.3989	0.5475	0.1004	0.1451	0.1462	0.6238	0.7334	0.9431	0.2027	0.5761	0.54255	0.7121	0	46
1178	0.0182	0.0051	0.0089	0.1294	0.0123	0.0076	0.1719	0.1379	1.0457	1.5706	0.087	0.01	0.0045	0.0063	1.0544	0.2606	0.0202	0.0312	0.0078	0.0043	0.7543	0.0074	0.028	0.0537	0.1908	0.0098	0.0494	0.0784	0.0062	0.0108	0.0358	0.0838	0.0229	0.004	0.0031	0.0033	0.0988	0.5942	0.0078	0.5694	0	46
1179	0.0053	0.6183	0.8602	0.1435	0.7472	0.5857	0.0095	0.0833	0.4752	0.465	0.0624	0.4186	0.6633	0.4786	0.6396	0.0502	0.0057	1.1785	0.03	0.3312	0.2671	0.0294	0.5447	0.0584	1.329	0.3324	0.1006	0.0684	0.631	0.386	0.3508	0.1376	0.2533	0.5229	0.3314	1.0742	0.1482	0.9128	0.24915	0.1152	0	46
1180	0.0182	0.8404	0.3829	0.0188	0.7211	0.6262	0.0605	0.0911	0.7652	0.2728	0.1245	0.3475	0.4974	0.4186	0.4695	0.0061	0.0017	0.8982	0.1171	0.3625	0.0355	0.0058	0.5116	0.036	0.1322	0.3764	0.4491	0.0839	0.4595	0.6981	0.4281	0.3696	0.0035	0.1494	0.2553	0.4494	0.1174	0.1364	0.142275	0.3428	0	45
1181	0.0305	0.2086	0.0825	0.1969	0.5498	0.198	0.0251	0.1927	0.2842	0.7594	0.3087	0.4713	0.3823	0.4089	0.1781	1.2353	0.0049	0.5105	0.6286	0.3429	0.0118	0.0034	0.8981	0.1228	0.0158	0.0601	0.0411	0.0262	0.0527	0.0682	0.0391	0.2788	0.0023	0.0294	0.0239	0.0451	0.0971	0.5195	0.08335	0.3777	0	45
1182	0.0191	0.7294	1.3937	0.1155	1.3069	1.4399	2.6184	0.0097	0.5573	0.2822	0.0276	1.6377	2.0123	0.0229	2.1842	0.027	0.0097	1.4398	0.1557	2.4061	0.0021	0.0279	2.2323	0.0414	0.0704	1.7267	0.471	0.1552	2.0246	17.1531	0.3187	0.3997	0.0226	1.576	1.0688	2.0531	0.2819	0.6993	0.09455	0.08	0	45
1183	0.0048	0.2121	0.1484	0.039	1.2902	0.5323	0.2089	0.3068	0.2926	0.9076	0.2044	0.0929	0.0934	0.4919	0.195	1.8308	0.0588	0.1788	0.0288	0.0793	0.0001	0.0077	0.2658	0.1281	0.0065	0.0602	0.1006	0.1118	0.0464	0.0701	0.3927	0.0886	0.002	0.0733	0.1035	0.0571	0.2155	1.6953	0.049	0.0211	0	26
1184	0.0361	0.7847	1.0342	0.0013	3.0216	1.6644	1.5215	0.0117	1.1393	0.217	0.2992	0.4748	0.8499	0.1993	1.1237	0.0304	0.0034	1.2483	0.0579	0.5088	0.0192	0.0044	0.9031	0.0032	0.0382	0.7634	0.2882	0.0665	0.6764	1.481	0.3805	0.3512	0.0122	0.9528	0.569	1.3022	0.735	0.3435	0.021475	0.3849	0	44
1185	0.0198	0.403	0.1066	0.2981	0.852	0.4144	0.082	0.0218	0.3084	0.6772	0.1665	0.0506	0.1142	0.0094	0.1321	0.1872	0.0126	0.6872	0.0386	0.2063	0.0003	0.0089	0.0118	0.1561	0.1168	0.1636	0.2128	0.0164	0.1638	0.356	0.3198	0.1741	0.0025	0.0386	0.0535	0.1975	0.4907	1.721	0.264475	0.4139	0	43
1186	0.0027	0.6115	0.8556	0.3772	0.7474	0.5857	0.0237	0.0357	0.7726	0.584	0.4039	0.4183	0.6625	0.0096	0.6396	0.0346	0.0056	1.176	0.0299	0.3248	0.0014	0.0059	0.5306	0.0414	0.1412	0.3281	0.0988	0.028	0.6225	0.3847	0.3499	0.0915	0.0017	0.488	0.3265	1.0099	0.6126	0.3208	0.3656	0.7456	1	32
1187	0.0573	0.1371	0.0276	0.2399	0.252	0.0792	0.1001	0.1659	0.5016	0.9962	0.2588	0.0075	0.0209	0.1151	0.0325	0.0358	0.0359	0.1341	0.067	0.0314	0.0681	0.0222	0.0791	0.0033	0.1799	0.0193	0.0764	0.0701	0.2483	0.1146	0.154	0.1685	0.0092	0.0057	0.0202	0.0356	0.2781	2.751	0.222275	2.0792	0	4
1188	0.0204	0.0803	0.0766	0.0299	0.5881	0.2765	0.1957	0.1313	0.1171	0.7046	0.1898	0.0578	0.0857	0.1822	0.0859	0.0113	0.0484	0.1165	0.0152	0.0459	0.0923	0.2927	0.1326	0.009	0.1148	0.0734	0.0924	0.007	0.0872	0.2208	0.1134	0.0024	0.0461	0.035	0.0431	0.1055	0.0044	1.5699	0.0601	0.0244	0	52
1189	0.0062	0.8201	0.3058	0.132	1.2978	0.6761	0.0258	0.2708	0.6739	0.7786	0.1727	0.1406	0.3643	0.161	0.3265	0.0265	0.0149	1.2371	0.1127	0.1799	0.2147	0.0324	0.3643	0.1894	0.0716	0.0757	0.0927	0.1102	0.1285	0.2475	0.1697	0.2225	0.0025	0.0247	0.0524	0.1009	0.001	1.6478	0.377125	0.6049	0	50
1190	0.0028	1.6761	0.6277	0.0601	2.6479	1.3125	0.1148	0.4148	0.4493	0.9746	0.3962	0.3212	0.5505	0.1823	0.6663	0.0294	0.0031	21.9464	0.1375	5.4914	0.2994	0.1296	0.4768	0.0092	0.082	0.4489	0.3891	0.0697	0.5718	1.1515	0.6925	0.1404	0.147	0.1161	0.2487	0.4729	0.0268	0.3968	0.3122	0.4969	1	39
1191	0.0094	0.0432	0.0514	0.0285	0.18	0.0422	0.0401	0.2094	0.0745	0.4193	0.1749	0.0201	0.0404	0.0268	0.0428	0.0413	0.0051	0.0509	0.0097	0.0243	0.0363	0.1339	0.0586	0.0308	0.0263	0.1251	0.0735	0.0806	0.1121	0.1433	0.0971	0.0219	0.0098	0.0558	0.0604	0.1371	0.1141	0.6652	0.071	0.2418	0	146
1192	0.0031	0.1008	0.1131	0.0041	0.1724	0.1184	0.0684	0.0579	0.1044	0.4196	0.0198	0.0543	0.0978	0.0484	0.1516	0.0142	0.0248	0.1925	0.0127	0.0709	0.1444	0.0154	0.1011	0.0225	0.1175	0.2546	0.2141	0.0947	0.2813	0.5987	0.3023	0.0022	0.1005	0.2333	0.1752	0.4661	0.0004	0.4807	1.2013	0.3255	0	176
1193	0.01	0.0449	0.0377	0.4103	0.0887	0.0573	0.0426	0.1249	0.0936	0.5161	0.1095	0.0127	0.0324	0.1199	0.0346	0.237	0.01	0.0533	0.0053	0.0084	0.3537	0.0145	0.0485	0.0403	0.32	0.0328	0.0649	0.0671	0.035	0.0985	0.1761	0.0058	0.0942	0.0401	0.0791	0.0877	0.4863	0.3278	0.5443	0.2945	0	175
1194	0.0059	0.6061	0.5543	0.1404	1.3644	0.8116	0.2377	0.0661	0.0018	0.483	0.4017	0.183	0.4556	0.2138	0.642	0.056	0.0047	0.7157	0.0888	0.3132	0.0143	1.1067	0.3475	0.0377	0.0306	0.1414	0.125	0.0595	0.1865	0.4305	0.1567	0.2581	0.4826	0.1306	0.1472	0.3016	0.0302	0.4984	0.6594	0.6462	0	173
1195	0.0561	0.89	0.7841	0.0094	1.5929	1.1693	0.1331	0.011	0.1748	0.2972	0.0189	0.5373	0.6894	0.2318	0.4239	0.0182	0.0101	0.8875	0.0868	0.3962	0.0174	0.0225	0.6571	0.2457	0.06	0.9214	0.2464	0.0787	0.453	3.0979	0.2122	0.003	0.0113	0.3787	0.323	1.1036	0.0074	0.3538	2.1378	0.1204	0	171
1196	0.0059	0.7787	0.9904	0.0034	3.6802	2.0741	0.0836	0.1936	0.5792	0.3594	0.2223	0.5114	0.8529	0.1848	1.1138	0.0632	0.027	1.3339	0.06	0.5466	0.0006	0.0134	0.9061	0.0164	0.0421	0.7928	0.2871	0.2444	0.6763	1.4871	0.3847	0.3371	0.0246	1.0997	0.569	1.465	0.2134	0.6305	0.1728	0.1851	1	60
1197	0.0208	4.6528	0.0461	0.0001	0.2173	0.0357	0.0564	0.242	0.7026	2.0184	1.0696	0.0235	0.0083	0.2116	0.0146	0.3511	0.0115	0.0361	0.021	0.0315	0.0011	0.031	0.2077	0.0527	0.0163	0.0188	0.101	0.1113	0.0753	0.0293	0.1858	0.0084	0.0147	0.0085	0.0332	0.0094	0.1616	0.1888	0.4493	0.2498	1	84
1198	0.006	0.5276	0.4335	0.0854	0.5225	0.4903	2.5878	0.0069	0.2222	0.718	2.3737	0.3139	0.4323	0.115	0.5271	0.0759	0.0213	0.8845	0.0357	0.287	0.0376	0.0044	0.394	0.0388	0.0447	0.3762	0.1258	0.2745	0.5217	0.6831	0.1567	0.0679	0.1677	0.3239	0.3114	0.5618	0.0414	0.6608	0.389	0.4412	1	30
1199	0.0026	0.3826	0.3935	0.5339	0.5115	0.4004	0.0196	0.2334	0.2297	0.7566	0.0225	0.3502	0.4028	0.0127	0.3512	0.2518	0.0137	0.5203	0.0271	0.1369	0.0035	0.0035	0.3899	0.0298	0.1985	0.3748	0.0856	0.0567	0.3955	0.5329	0.0986	2.7075	0.0242	0.6235	0.7055	0.8896	0.2173	1.2802	1.1995	0.2965	0	165
1200	0.0047	0.3219	0.0099	0.1671	0.5187	0.5563	0.0337	0.1207	0.4663	0.9078	0.2107	0.5484	0.5179	0.0092	0.6318	0.1029	0.0099	0.3913	0.0229	0.0503	0.0052	0.0085	0.5973	0.0452	0.0818	0.208	0.0433	0.1887	0.2861	0.4686	0.0444	0.0143	0.0027	0.2758	0.2614	0.3101	0.1176	0.6704	0.2135	0.213	0	164
1201	0.0052	1.6012	0.7084	0.0086	1.2679	1.0165	0.0636	0.2492	0.095	0.3898	0.0973	4.1487	0.9785	0.0165	0.5302	0.0421	0.0031	2.0861	0.1551	0.4496	0.2881	0.0022	0.5483	0.0131	0.0857	0.0457	0.0507	0.0198	0.0318	0.0543	0.0244	0.0065	0.2148	0.0226	0.0385	0.0437	0.0214	0.7488	0.6594	0.1995	0	163
1202	0.0029	0.4921	0.6111	0.0375	0.5248	0.8653	0.0783	0.0661	0.0982	0.387	0.2621	0.2444	1.8498	0.4692	0.1781	0.0697	0.0247	0.5823	0.0646	0.304	0.0029	0.0274	0.6996	0.0845	0.0538	0.5511	0.1729	0.0938	0.2929	0.5841	0.259	0.0158	0.034	0.56	0.202	0.5173	0.3785	0.0783	0.1501	0.1569	0	160
1203	0.0084	0.197	0.1025	0.3145	0.1656	0.0797	0.1025	0.1669	0.2618	0.3547	0.183	0.0363	0.0593	0.006	0.094	0.0811	0.0051	0.2001	0.0071	0.0354	0.2773	0.0235	0.0668	0.0803	0.0748	0.0437	0.063	0.0155	0.059	0.0956	0.0432	0.2594	0.132	0.0315	0.047	0.0845	0.1109	0.0355	0.1476	0.3185	0	159
1204	0.0231	0.5499	0.643	0.2021	0.7937	0.7506	0.0131	0.1396	0.374	0.5267	0.3181	0.422	0.804	0.1177	0.8691	0.2542	0.0022	0.7387	0.0697	0.4278	0.012	0.0164	0.6122	0.0231	0.0638	0.3731	0.2068	0.0194	0.4066	0.5927	0.4445	0.3822	0.0563	0.3224	0.4778	0.4927	0.0139	0.8803	0.2255	0.363	1	60
1205	0.0319	0.5428	0.2736	0.0124	0.4288	0.5059	0.0522	0.1953	0.4621	0.9152	0.172	0.2111	0.3871	0.0417	0.4867	0.2305	0.0024	0.8643	0.0894	0.2949	0.2417	0.0016	0.9162	0.0166	0.0402	0.3038	0.9352	0.0801	0.302	1.0475	1.8646	0.0293	0.008	0.4546	0.0837	0.2884	0.1635	0.1712	0.0818	0.3113	1	72
1206	0.0064	0.8387	0.3841	0.003	0.7134	0.6214	0.047	0.0352	0.3088	0.0002	0.0546	0.3481	0.5077	0.1435	0.4654	0.03	0.0288	0.9196	0.1179	0.3649	0.0118	0.004	0.5095	0.0741	0.1324	0.3966	0.4527	0.1436	0.4593	0.7519	0.4308	0.0291	0.0097	0.2085	0.2593	0.455	0.2306	0.6664	1.3019	0.337	0	149
1207	0.0081	0.3979	0.1077	0.11	0.8369	0.4112	0.2251	0.1095	0.2528	1.1971	0.3546	0.052	0.1145	0.2274	0.1371	0.1951	0.0094	0.6546	0.0374	0.2024	0.0966	0.0084	0.0073	0.0644	0.0018	0.166	0.212	0.0532	0.1635	0.359	0.3206	0.0122	0.2846	0.0399	0.0555	0.2257	0.3564	0.5354	0.1537	0.0388	0	114
1208	0.0031	0.8512	0.7521	0.2273	1.6017	1.1702	0.0074	0.2615	0.1708	0.235	0.338	0.5365	0.6863	0.0206	0.9159	0.2452	0.0248	0.8897	0.0885	0.3972	0.2706	0.003	0.6394	0.0219	1.0517	1.3217	0.2574	0.0649	0.4499	2.0785	0.2109	0.2039	0.0134	0.3994	0.324	1.1062	0.2196	0.5906	0.4395	0.0298	0	144
1209	0.0043	0.0431	0.0492	0.0002	0.1761	0.0417	0.025	0.274	0.4337	2.1466	1.2617	0.02	0.0396	0.003	0.0425	0.0507	0.0074	0.052	0.0103	0.0244	0.0029	0.0023	0.058	0.0081	0.0639	0.1246	0.0725	0.0956	0.1135	0.1828	0.098	0.6829	0.0709	0.0608	0.0646	0.1491	0.018	0.176	0.1294	0.1945	1	20
1210	0.0046	0.8564	0.7739	0.0031	1.58	1.168	0.0087	0.107	0.2801	0.3612	0.2558	0.5381	0.6905	0.1023	0.9391	0.6467	0.0112	0.8895	0.0882	0.3969	0.0704	0.0031	0.6502	0.1573	0.0133	0.8811	0.234	0.0733	0.4518	2.8419	0.2119	0.0048	0.0917	0.4491	0.3246	1.155	0.2027	0.6224	0.3808	0.3639	0	143
1211	0.0056	1.0101	0.8015	0.0124	1.5021	0.796	0.0724	0.1037	0.2544	1.0101	0.1497	0.6825	0.6105	0.0058	0.6867	0.0137	0.0057	0.7615	0.036	0.4473	0.2908	0.0028	0.4575	0.1027	0.0913	0.1673	0.0406	0.138	0.1606	26.0458	0.0667	0.0212	0.0936	0.1179	0.118	0.2289	0.0182	0.6296	0.1231	0.3864	0	141
1212	0.0031	0.2494	0.3844	0.2019	0.4964	0.3504	0.0574	0.1309	0.5424	1.4909	0.4632	0.1555	0.2948	0.1917	0.4101	0.3978	0.0226	0.3741	0.02	0.1581	0.0533	0.0084	0.2292	0.005	0.1439	0.3156	0.0967	0.4033	0.2363	0.4153	0.112	0.0182	0.0041	0.3766	0.1673	0.3452	0.0181	0.3612	0.2755	0.483	0	134
1213	0.0603	0.7855	0.8422	0.1108	1.1115	1.0029	0.128	0.1843	0.0034	0.2679	0.0861	0.7513	0.6449	0.2232	0.6807	0.0432	0.0057	0.8918	0.0529	0.0441	0.0483	0.0017	0.726	0.034	0.0078	0.351	0.0767	0.0451	0.3817	0.4368	0.1311	0.1093	0.1717	0.695	0.9253	1.0064	0.3207	0.8065	0.2418	0.179	0	135
1214	0.0197	0.2591	0.1394	0.2212	0.8225	0.3625	0.0581	0.194	0.5227	0.2112	0.1253	0.0932	0.1276	0.2544	0.1307	0.2116	0.0241	0.314	0.0234	0.0968	0.022	0.0087	0.2834	0.0217	0.095	0.2983	0.3766	0.0467	0.2063	0.3357	0.1597	0.0332	0.1437	0.1439	0.2429	0.2662	1.5336	2.0299	0.0314	0.1091	0	129
1215	0.01	0.0254	0.0163	0.1197	0.0899	0.0182	0.0628	0.2886	0.7578	0.5425	0.2583	0.0098	0.0163	0.154	0.0148	0.2622	0.0043	0.0417	0.0025	0.0091	0.2962	0.0058	0.5041	0.1222	0.0057	0.0373	0.1361	0.0454	0.0329	0.0496	0.0323	0.0776	0.2284	0.0083	0.0153	0.0292	0.0092	0.7393	0.319	0.2247	1	40
1216	0.0081	0.2624	0.336	0.0026	1.6089	0.3506	0.0216	0.1251	0.4828	0.1567	0.3249	0.1215	0.1908	0.2314	0.1769	0.0817	0.0068	0.439	0.127	0.1924	0.297	0.0029	0.4352	0.0226	0.066	0.1751	0.2222	0.0675	0.144	0.3832	0.299	0.1503	0.003	0.0735	0.0923	0.178	0.4398	0.5552	0.1761	0.2166	0	128
1217	0.0071	0.2581	0.3933	0.3968	0.4967	0.3505	0.0487	0.1571	0.5201	1.9399	0.0786	0.151	0.2915	0.2575	0.4228	0.0951	0.0088	0.3713	0.0196	0.1381	0.0653	0.0165	0.2419	0.0425	0.0004	0.3185	0.0967	0.0689	0.2336	0.3991	0.1116	0.0332	0.0092	0.3766	0.1696	0.3518	0.0193	0.7607	0.0404	0.0207	0	92
1218	0.0035	0.3112	0.6385	0.0184	0.5119	0.5332	0.0628	0.1875	0.1913	0.3464	0.6359	0.5394	0.5157	0.1112	0.6336	0.0416	0.0046	0.3755	0.0226	0.5505	0.065	0.0299	0.599	0.023	0.0066	0.1757	0.0426	0.0806	0.284	0.4637	0.0442	0.0204	0.0096	0.2765	0.2702	0.3228	0.0334	0.3616	0.1977	0.2995	0	127
1219	0.0075	0.4208	0.2808	0.032	0.4226	0.4729	0.0264	0.2519	0.3725	1.433	0.1086	0.2285	0.2747	0.0077	0.3423	0.018	0.0268	0.506	0.0355	0.1897	0.2151	0.0076	2.6325	0.0194	0.1141	0.2692	0.1388	0.0597	0.4258	0.9962	0.2366	0.0461	0.0119	0.2405	0.3046	0.562	0.0116	0.56	0.1402	0.1546	0	127
1220	0.0099	1.2737	0.2887	0.2036	0.6096	0.5265	0.0613	0.0129	0.0198	0.7777	0.322	0.2358	0.465	0.0019	0.4039	0.0226	0.0136	1.1292	0.074	0.3123	0.0532	0.0087	0.5006	0.0436	0.0079	0.2588	0.2955	0.0186	0.4556	0.7966	0.3963	0.1343	0.0561	0.1245	0.2238	0.4074	0.2176	0.7712	3.7098	0.1824	0	122
1221	0.0099	0.0663	0.0661	0.2264	0.5263	0.2371	0.1237	0.12	0.7783	1.728	0.8569	0.0572	0.0458	0.121	0.0645	0.0131	0.0042	0.0875	0.0128	0.0364	0.0316	0.0091	0.1293	0.0723	0.0181	0.0167	0.0425	0.0316	0.0157	0.056	0.1904	0.0069	0.0431	0.0925	0.1022	0.0297	0.4395	0.4558	0.0971	0.0554	1	15
1222	0.0324	0.215	0.0755	0.1246	0.194	0.1072	0.0198	0.1332	0.088	0.8935	0.2771	0.0327	0.0441	0.0034	0.0524	0.2281	0.0223	0.3182	0.017	0.0515	0.5002	0.0156	0.1693	0.055	0.0273	0.1319	0.2272	0.0782	0.0695	0.2187	0.2666	0.0286	0.0736	0.3683	0.1899	0.1116	0.2881	0.6176	0.076	0.399	0	126
1223	0.0034	0.0226	0.0116	0.2275	0.0516	0.0357	0.0268	0.0467	0.321	0.7142	0.2061	0.0193	0.0113	0.0476	0.0069	0.1967	0.0367	0.0871	0.0053	0.0155	0.0203	0.0031	0.0507	0.0038	0.0638	0.0148	0.0566	0.1633	0.0126	0.0338	0.1075	0.0933	0.019	0.0346	0.0038	0.0093	0.1244	0.2828	0.2831	0.9138	0	125
1224	0.0108	0.0683	0.0692	0.4184	0.5365	0.2455	0.0645	0.2702	0.281	0.922	0.1423	0.056	0.0443	0.0261	0.0581	0.267	0.002	0.0875	0.0132	0.0415	0.4223	0.0027	0.1284	0.0863	0.0581	0.0177	0.0426	0.1173	0.0208	0.067	0.1967	0.1428	0.1761	0.0975	0.1022	0.03	0.0209	0.6112	0.0278	0.3684	0	124
1225	0.0211	0.7038	0.7519	0.0272	0.9161	0.9336	0.0402	0.062	0.5454	1.1024	0.0861	0.4063	0.6645	0.3849	0.8507	0.0126	0.0056	0.8136	0.0446	0.3599	0.0608	0.0034	0.5116	0.1027	0.1361	0.4231	0.4408	0.0248	0.6167	0.8372	0.5524	0.2426	0.0037	0.5831	0.3724	0.7583	0.3173	0.7552	6.5679	0.2848	0	124
1226	0.0081	1.694	0.6335	0.1799	2.8056	1.3133	0.2849	0.369	0.1644	1.0232	0.2164	0.3218	0.5649	0.0388	0.6567	0.0213	0.0048	21.9549	0.1411	5.5777	0.0036	0.0107	0.4756	0.0651	0.0371	0.4478	0.3887	0.0216	0.5597	1.1476	0.6861	0.0911	0.0057	0.1161	0.2429	0.4664	0.0223	0.0413	0.8039	0.4727	0	123
1227	0.1047	0.3804	0.3818	0.2452	0.5656	0.408	0.0085	0.058	0.2642	0.4903	0.4349	0.2256	0.3024	0.9607	0.6093	0.2526	0.0099	0.5104	0.0136	0.3009	0.1369	0.0046	0.2856	0.0552	0.0601	0.3109	0.1688	0.0284	0.2533	0.4759	0.2099	0.0454	0.0008	0.4775	0.1472	0.4102	0.0903	0.4064	0.2121	0.2624	0	123
1228	0.0106	0.0311	0.0232	0.3614	0.0904	0.031	0.0249	0.2222	0.1676	0.8939	0.161	0.0097	0.0154	0.2273	0.7262	0.0355	0.0009	0.0365	0.0025	0.0087	0.3618	0.0083	0.5066	0.0392	0.005	0.0346	0.1357	0.0961	0.0332	0.051	0.0327	0.1371	0.0594	0.0078	0.015	0.0275	0.4364	0.1025	0.0306	0.0753	0	121
1229	0.0886	0.8362	0.3093	0.0029	1.2981	0.6646	0.0261	0.0121	0.495	1.7568	0.0385	0.1441	0.3814	0.0153	0.3132	0.2619	0.0104	1.1828	0.093	0.1709	0.0009	0.0223	0.3632	0.0528	0.1015	0.0866	0.0947	0.228	0.1338	0.2578	0.1724	0.0791	0.0479	0.026	0.052	0.1022	0.1173	0.5056	0.3489	0.4563	1	60
1230	0.0508	0.1129	0.1071	0.0177	0.1371	0.1215	0.3627	0.3382	0.525	0.3744	0.7847	0.0449	0.0657	0.0083	0.074	0.0152	0.0057	0.0795	0.0072	0.0342	0.2136	0.0127	0.0163	0.2031	0.1828	0.1315	0.0613	0.2777	0.167	0.3067	0.0774	0.0154	0.0057	0.0872	0.1582	0.18	0.0076	0.4448	0.439	0.292	1	53
1231	0.0038	1.2068	0.2855	0.025	0.5917	0.5203	0.1089	0.1679	0.1475	1.5392	0.0198	0.2377	0.4741	0.4005	0.4096	0.0206	0.0247	1.1444	0.0746	0.3123	0.0056	0.0051	0.4989	0.0293	0.0068	0.2584	0.2874	0.0462	0.457	0.8086	0.397	0.3582	0.0242	0.1217	0.2071	0.4058	0.365	0.0698	0.0539	0.1602	0	85
1232	0.0037	0.3718	0.1499	0.1605	0.6506	0.4148	0.0351	0.0695	0.2696	0.3318	0.4525	0.097	0.2053	0.1406	0.1942	0.0235	0.0115	2.3062	0.2745	0.1658	0.0007	0.0058	0.3599	0.1056	0.075	0.1328	0.4071	0.0957	0.185	0.3858	0.6783	0.0612	0.0227	0.0499	0.1084	0.1552	1.1	0.3901	0.2697	0.2112	0	115
1233	0.1076	0.0798	0.0779	0.2627	0.591	0.3034	0.1622	0.2073	0.1404	0.5713	0.2134	0.0575	0.0857	0.0483	0.0825	0.129	0.0139	0.1125	0.0141	0.0453	0.5404	0.0084	0.1308	0.0811	0.0037	0.073	0.0891	0.2412	0.0882	0.2321	0.1167	0.0448	0.0007	0.0361	0.041	0.1031	0.0073	0.645	0.2413	0.0368	0	112
1234	0.0335	0.0198	0.0404	0.019	0.6566	0.0858	0.0644	0.1607	0.0205	0.3324	0.1707	0.0184	0.0095	0.1457	0.0167	0.1281	0.0069	0.0357	0.0402	0.0755	0.0071	0.0116	0.1783	0.0123	0.0202	0.048	0.225	0.0461	0.0765	0.0353	0.3338	0.2653	0.0272	0.016	0.0041	0.012	0.4327	0.4416	0.1977	0.5868	0	115
1235	0.0195	0.1128	0.1068	0.0374	0.1444	0.1274	0.0698	0.2553	0.4582	1.1468	0.2621	0.046	0.0695	0.0481	0.0814	0.0205	0.0239	0.0811	0.0084	0.035	0.3566	0.004	0.0163	0.0299	0.1112	0.1284	0.0583	0.0609	0.1662	0.272	0.0769	0.0614	0.0263	0.0878	0.1616	0.1812	0.0078	0.6136	0.3361	0.3235	1	12
1236	0.0965	0.518	0.6246	0.2248	0.5253	0.8716	0.0644	0.0104	0.2017	1.5196	0.0333	0.2448	1.9219	0.2642	0.6431	0.1652	0.0054	0.5564	0.0621	0.3034	0.0305	0.0976	0.7068	0.0201	0.0305	0.5484	0.1711	0.0523	0.2922	0.5816	0.2562	0.2792	0.0029	0.5407	0.1947	0.5073	0.285	0.6848	0.2743	0.077	0	108
1237	0.0058	0.7846	0.8377	0.0133	1.1054	0.94	0.0753	0.1824	0.5045	1.0587	0.4028	0.7661	0.6549	0.1581	0.6693	0.0264	0.0077	0.8969	0.0532	1.2558	0.3561	0.0141	0.85	0.038	0.3162	0.3625	0.0833	0.0914	0.3817	0.4512	0.1364	0.0234	0.4802	0.7309	0.9682	1.0087	1.0205	0.3424	0.1249	0.4412	0	52
1238	0.0134	0.2933	0.1441	0.1401	0.304	0.273	0.0077	0.2495	0.7986	1.3259	0.5249	0.2549	0.2583	0.2305	0.1944	0.4227	0.0049	0.3485	0.0184	0.1065	0.0941	0.4831	0.1446	0.0186	0.0078	0.138	0.1078	0.1114	0.3047	0.5806	0.1562	0.2425	0.1486	0.1279	0.186	0.3828	0.1343	0.6624	0.3298	0.2687	1	47
1239	0.009	0.0751	0.0776	0.2107	0.591	0.28	0.0285	0.4226	0.2456	1.4133	0.412	0.0575	0.0755	0.1832	0.0829	0.2778	0.0143	0.1145	0.0146	0.0488	0.3915	0.0027	0.1297	0.0498	0.0078	0.0736	0.0893	0.0961	0.0865	0.2282	0.1147	0.095	0.1492	0.0392	0.0424	0.1106	0.4874	0.8224	0.0252	0.4331	0	110
1240	0.003	0.0864	0.0552	0.1524	0.0776	0.1007	1.6694	0.6161	0.5548	0.4746	1.0832	0.0719	0.0507	0.0983	0.0531	0.0575	0.0032	0.1207	0.0225	0.0235	0.0169	0.3254	0.0964	0.0809	0.0635	0.0703	0.0439	0.2593	0.111	0.2463	0.0795	0.3081	0.0158	0.3275	0.0805	0.1338	0.3758	0.0259	0.1269	0.1189	1	55
1241	0.0059	0.6237	0.6656	0.002	0.3256	0.374	0.1542	0.1638	0.3809	0.7097	0.3108	0.2348	0.4468	0.2137	0.4628	0.0325	0.006	0.5999	0.0226	0.4276	0.0057	0.0096	0.2818	0.0331	0.1287	0.1718	0.0519	0.0738	0.2754	0.373	0.0718	0.2631	0.0114	0.3599	0.3388	0.4634	0.0443	0.3798	0.0629	0.877	0	109
1242	0.0066	0.0031	1.0297	0.0329	0.0542	0.011	0.0315	0.0634	0.3965	0.5023	0.2134	0.0036	0.0045	0.0253	0.0028	0.0678	0.0113	0.0059	0.0033	0.0098	0.0646	0.011	0.0161	0.0074	0.1129	0.0035	0.0054	0.3974	0.0015	0.0066	0.0056	0.0682	0.0083	0.0015	-0.0006	0.0017	0.1209	0.4853	0.162	0.1226	0	109
1243	0.0066	1.1849	1.15	0.0128	1.2324	1.1855	0.016	0.0378	0.5828	1.229	0.0112	1.3564	1.7631	0.2247	0.9778	0.0218	0.0222	1.9023	0.0863	0.6263	0.007	0.0034	0.6341	0.0089	0.1455	0.4332	0.2196	0.1762	0.7255	0.7742	0.2516	0.1447	0.0655	0.6513	0.5736	1.2189	0.1167	0.2592	0.0413	0.1599	0	79
1244	0.0136	0.0937	0.0781	0.2008	0.1749	0.1125	0.0769	0.3004	0.2606	0.1234	0.5118	0.0601	0.0867	0.0072	0.1201	0.006	0.0032	0.1186	0.0149	0.0648	0.0646	0.0292	0.1209	0.102	0.0137	0.0868	0.0492	0.1216	0.0972	0.137	0.0628	0.0564	0.1055	0.0554	0.0388	0.1239	0.2181	0.4544	0.5005	0.0876	0	109
1245	0.0042	0.7361	0.1025	0.2347	0.3893	0.2618	0.0259	0.0173	0.0444	0.1873	0.1842	0.0447	0.124	0.1517	0.1519	0.3868	0.0035	0.6308	0.0561	0.0725	0.1472	0.007	0.3253	0.0092	0.0574	0.2085	0.6848	0.0462	0.2904	0.6376	0.6166	0.5122	0.0096	0.0406	0.1727	0.1848	0.5017	1.2976	0.5499	0.2453	0	108
1246	0.0177	1.3897	2.0732	0.2365	6.24	3.1412	0.0198	0.3204	0.5736	1.1365	0.3697	0.5623	1.1521	0.0472	1.7901	0.1887	0.006	1.5621	0.0919	0.6656	0.4091	0.0289	1.2345	0.0205	0.1166	0.5317	0.211	0.1416	0.2967	0.9286	0.6658	0.0293	0.0001	0.3699	0.2307	0.8405	0.285	0.4728	0.1387	0.4214	0	108
1247	0.0055	0.7862	0.0141	0.0953	0.3726	0.3501	0.1393	0.0864	0.2878	2.7653	0.1236	0.2217	0.3857	0.0261	0.2832	0.0172	0.0986	0.7067	0.0826	0.1289	0.0101	0.0028	0.2094	0.6645	0.0054	0.3674	0.2815	0.0287	0.3765	0.775	0.2942	0.2799	0.0138	0.0893	0.2379	0.2817	0.2168	0.4416	0.3082	0.4071	0	72
1248	0.0052	0.8374	0.3841	0.1116	0.7227	0.6277	0.024	0.1188	0.3236	1.0733	0.358	0.3481	0.4978	0.2459	0.4679	0.0589	0.0019	0.9084	0.1175	0.3642	0.1396	0.007	0.5115	0.0123	0.3381	0.4026	0.4528	0.0366	0.4575	0.6986	0.403	0.1463	0.6851	0.2111	0.2593	0.4583	0.0618	0.0698	0.3905	0.2069	0	106
1249	0.0029	0.706	1.0402	0.0623	0.6343	0.682	0.0684	0.3032	0.0822	0.5552	0.2955	0.3323	0.7123	0.0025	0.7464	0.0177	0.0275	1.0666	0.0209	0.2977	0.1375	0.0309	0.3817	0.0474	0.0935	0.2692	0.1043	0.0993	0.3735	0.8225	0.2102	0.0076	0.0676	0.588	0.3417	0.8399	0.2248	0.3968	0.1357	0.5158	0	105
1250	0.0035	0.6966	0.7182	0.0145	0.9087	0.9289	0.0822	0.1697	0.3638	1.3753	0.1385	0.4085	0.6734	0.199	0.8397	0.2522	0.0597	0.8221	0.0451	0.3627	0.9862	0.0073	0.5259	0.0821	0.3113	0.4303	0.4449	0.1734	0.6195	0.853	0.5761	0.0111	0.0436	0.5834	0.3753	0.7837	0.0027	0.4864	0.3262	0.3936	1	80
1251	0.0035	0.2923	0.1394	0.5329	0.3053	0.2743	0.0254	0.2645	0.0364	1.5016	0.366	0.2461	0.251	0.2574	0.2213	0.2233	0.0019	0.3322	0.0178	0.1013	0.0945	0.0091	0.1315	0.0085	0.0347	0.1384	0.1153	0.0568	0.3043	0.5803	0.156	0.4015	0.0061	0.1259	0.1752	0.3655	0.1063	0.0703	0.3057	0.4519	0	105
1252	0.0922	0.7924	0.0148	0.0403	0.3726	0.3501	0.0069	0.2024	0.3262	4.2727	0.6292	0.2252	0.3866	0.3515	0.299	0.0201	0.0015	0.7059	0.0749	0.1179	0.2526	0.0028	0.2131	0.0297	0.1609	0.3716	0.2826	0.1114	0.3769	0.775	0.2942	0.2207	0.1513	0.0895	0.2382	0.2841	0.0826	0.2403	0.1024	0.1923	1	17
1253	0.02	0.1817	0.1298	0.0032	0.3112	0.1971	0.1364	0.1603	0.011	0.9582	0.6182	0.1094	0.1652	0.2045	0.1787	0.3377	0.002	0.3198	0.017	0.0852	0.163	0.0068	0.1284	0.0296	0.0872	0.1506	0.3945	0.0992	0.2446	0.2651	0.0725	0.2757	0.009	0.0896	0.0814	0.2445	0.4433	0.7136	0.0513	0.1761	0	104
1254	0.0176	0.6812	0.6982	0.0287	0.7529	0.6286	0.0698	0.229	0.217	1.0585	0.1423	0.4294	0.7716	0.17	1.1036	0.0352	0.0097	0.887	0.0693	0.5024	0.007	0.0032	0.8826	0.0526	0.042	0.4412	0.4301	0.7689	0.4065	0.935	0.9497	0.0076	0.2181	0.7369	0.2511	0.8104	0.5047	0.416	0.5274	0.729	0	99
1255	0.0042	0.0154	0.0378	0.0299	0.6583	0.0888	0.0383	0.3137	0.3436	0.8191	0.5916	0.0189	0.0096	0.4783	0.0168	0.2084	0.0013	0.0345	0.04	0.0753	0.0143	0.0033	0.1776	0.0549	0.0056	0.0471	0.2235	0.0213	0.0761	0.034	0.3271	0.8597	0.2809	0.0164	0.0041	0.0122	0.267	0.2496	0.1114	0.3173	1	24
1256	0.0083	0.0043	0.0141	0.2624	0.0289	0.0394	0.0177	0.1902	0.0903	0.8718	0.5914	0.0043	0.006	0.2538	0.0059	0.2836	0.0158	0.0229	0.005	0.0103	0.2525	0.0026	0.0433	0.0218	0.0249	0.0573	0.0634	0.0755	0.0244	0.0367	0.1372	0.002	0.0015	0.011	0.0041	0.0138	1.0675	1.392	0.3163	0.6908	1	16
1257	0.0031	0.7076	1.3599	0.0057	1.3073	1.3268	0.2962	0.1727	0.1782	0.8155	0.1472	2.3244	2.7302	0.0336	2.5752	0.1269	0.0037	1.3896	0.1541	1.5299	0.3677	0.0137	2.1967	0.0867	0.0437	1.695	0.457	0.0463	1.6929	3.8166	0.3121	0.347	0.0282	2.2605	1.7919	2.8015	0.3527	0.2144	0.1359	0.4019	0	103
1258	0.0108	0.7704	0.8787	1.4476	1.2207	1.1841	0.0224	0.2395	0.4039	0.6175	0.1198	0.5676	1.017	0.4938	1.4835	0.2424	0.0276	0.7269	0.0653	0.6432	0.296	1.9767	0.6392	0.0199	0.1623	0.5821	0.2668	0.0195	1.2095	1.7363	0.3452	0.0358	0.0116	0.9278	0.5737	1.2695	0.0435	0.5805	1.1168	0.2606	0	102
1259	0.0224	0.2048	0.081	0.0302	0.5459	0.1943	0.0209	0.0336	0.0858	2.1102	0.1872	0.471	0.3821	0.2574	0.177	0.0194	0.0269	0.5132	1.2291	0.3485	0.3313	0.0046	0.8913	0.0306	0.0066	0.0611	0.0395	0.0052	0.0468	0.0688	0.0372	0.1782	0.254	0.0308	0.0244	0.0504	0.0855	1.3016	0.1584	0.481	0	101
1260	0.007	0.7077	1.3663	0.009	1.3073	1.3465	0.0305	0.2946	0.3721	1.3042	0.2733	2.0768	2.7035	0.0184	2.1102	0.0182	0.0188	1.4452	0.1548	4.0969	0.0523	0.0131	1.6723	0.0903	0.131	2.389	0.5843	0.1147	1.9709	12.4421	0.3144	0.2583	0.0308	2.4731	1.966	2.9972	0.2909	0.2624	0.2247	0.6632	0	101
1261	0.0176	0.7062	1.0468	0.128	0.6403	0.7089	0.0263	0.214	0.4282	2.0765	0.2423	0.3414	0.7151	0.243	0.75	0.0281	0.002	1.0265	0.0207	0.2977	0.1482	0.0025	0.3639	0.0107	0.0033	0.2691	0.1033	0.0594	0.373	0.8212	0.2101	0.2766	0.1944	0.6014	0.3434	0.8404	0.1208	0.1403	0.0566	0.2283	1	92
1262	0.013	0.1324	0.0276	0.2204	0.2482	0.0777	0.1111	0.284	0.5606	0.368	0.0574	0.0076	0.0266	0.0701	0.0282	0.237	0.0021	0.1339	0.0656	0.0323	0.1373	0.0019	0.0715	0.1484	0.0042	0.0189	0.0749	0.1086	0.252	0.1205	0.1529	0.2454	0.0043	0.0063	0.0158	0.0334	0.3912	0.4864	0.3891	0.4213	0	100
1263	0.0066	0.1129	0.1078	0.0025	0.1446	0.1201	0.1052	0.6178	0.3925	0.6083	0.2674	0.0712	0.114	0.0375	0.0881	0.0193	1.7652	0.1039	0.0122	0.0514	0.0496	0.0095	0.098	0.0406	0.1833	0.0568	0.0294	0.4382	0.0684	0.1396	0.0747	2.2593	0.052	0.0776	0.0693	0.1	0.2002	0.355	0.0278	0.1033	0	100
1264	0.0205	0.0503	0.0256	0.3195	0.1657	0.0597	0.0442	0.0736	0.522	0.5053	0.1423	0.0273	0.0337	0.0089	0.036	0.33	0.0004	0.106	0.0173	0.029	0.0194	0.0068	0.0911	0.043	0.0338	0.0345	0.1395	0.0281	0.0216	0.0734	0.0874	0.1901	0.1805	0.0108	0.015	0.0332	0.0099	0.3968	0.0943	0.1581	0	99
1265	0.0122	3.7647	0.6338	0.0313	1.9398	1.305	0.1196	0.2178	0.4055	0.5827	1.0082	0.3189	0.5198	0.0645	0.6604	0.0341	0.0002	21.4582	0.1337	4.8206	0.4123	0.0041	0.4751	0.069	0.0068	0.4412	0.3886	0.0216	0.5558	1.146	0.6819	0.005	0.1985	0.1165	0.2494	0.4811	0.3684	0.4197	0.7511	0.2004	0	99
1266	0.0711	0.5179	0.6184	0.2746	0.5254	0.9175	0.0173	0.3225	0.8479	1.3979	1.2926	0.2449	1.9881	0.2749	0.6444	0.2342	0.0099	0.5725	0.0645	0.3039	0.025	0.0193	0.6826	0.0064	0.3089	0.5524	0.1823	0.1071	0.2931	0.588	0.2609	2.9951	0.0019	0.5298	0.1904	0.5021	0.0034	0.4872	0.7689	1.0946	1	8
1267	0.0109	1.1896	1.298	0.2257	1.247	1.2524	0.0851	0.0045	0.4414	0.2995	0.102	1.354	1.7311	0.4921	0.9831	0.1764	0.0089	1.776	0.0863	0.6198	0.0626	0.0035	0.635	0.0843	0.0029	0.4371	0.2198	0.0223	0.6774	0.766	0.2371	0.1078	0.0113	0.6254	0.5727	1.1823	0.096	0.4205	0.0223	0.3262	0	95
1268	0.0349	0.2909	0.3581	0.1493	1.6112	0.3539	0.0211	0.2824	0.3811	0.6083	0.1909	0.115	0.1691	0.2363	0.1769	0.0692	0.0058	0.4321	0.122	0.192	0.1051	0.0044	0.4471	0.0315	0.1307	0.1756	0.2224	0.0082	0.1382	0.3791	0.2947	0.0063	0.4838	0.074	0.0987	0.1784	0.03	0.1547	0.106	0.2624	0	94
1269	0.0095	1.265	0.2857	0.1302	0.602	0.5259	0.2073	0.0472	0.3779	0.7597	1.1891	0.2426	0.4806	0.0021	0.4042	0.0325	0.0078	1.1074	0.0738	0.3122	0.0325	0.0056	0.499	0.8494	0.0999	0.263	0.3019	0.0113	0.4545	0.7868	0.3953	0.0162	0.0456	0.1236	0.213	0.4065	0.0117	1.1414	2.3706	2.6888	0	93
1270	0.0185	1.1898	1.2982	0.0177	1.2414	1.1863	0.1845	0.1168	0.89	0.796	0.3519	1.2559	1.7237	0.008	0.9622	0.1466	0.002	1.6094	0.0849	0.5859	0.0001	0.0023	0.634	0.0901	0.0342	0.4306	0.2143	0.0332	0.6985	0.767	0.2422	0.0139	0.0424	0.6391	0.5733	1.2092	0.0397	1.6241	0.3095	0.6245	1	24
1271	0.0028	0.6221	0.6655	0.266	0.3549	0.383	0.2029	0.2691	0.3316	0.3461	0.0098	0.235	0.4468	0.1697	0.4621	0.0755	0.0194	0.6174	0.0226	0.4276	0.0107	0.0038	0.2784	0.1185	0.0052	0.1708	0.0507	0.0466	0.2679	0.3685	0.0715	0.0268	0.0216	0.3618	0.3415	0.4635	0.0742	0.3104	0.6703	0.5984	0	92
1272	0.023	0.4698	0.2852	0.0286	0.4144	0.4703	0.0198	0.2968	0.0544	0.3086	0.1644	0.2323	0.2754	0.0063	0.3335	0.013	0.0195	0.5027	0.0355	0.1892	0.619	0.577	2.8608	0.0221	0.0036	0.2692	0.1387	0.0087	0.4208	0.9709	0.2327	0.2049	0.1004	0.2726	0.3055	0.6105	0.0117	0.4207	0.0118	0.0838	0	91
1273	0.0297	0.2073	0.0819	0.0137	0.5428	0.1916	0.0676	0.1458	0.6839	0.6199	0.2209	0.4686	0.3817	0.1484	0.177	0.3117	0.016	0.5119	0.721	0.3484	0.0301	0.0124	0.9006	0.0251	0.0106	0.0612	0.0399	0.0806	0.0557	0.0702	0.0382	0.2196	0.4803	0.0308	0.0251	0.0546	0.4712	0.2406	0.4475	0.892	0	88
1274	11.7237	0.5505	0.6436	0.0389	0.7617	0.7209	0.0146	0.1936	0.5904	0.4888	0.1458	0.4226	0.8206	0.1847	0.882	0.0271	0.0279	0.7531	0.0717	0.436	0.0039	0.0089	0.6115	0.0803	0.008	0.3724	0.1827	0.1558	0.4152	0.5938	0.4789	0.1922	0.0245	0.3222	0.4151	0.4831	0.3165	0.4656	0.1153	0.0584	0	89
1275	0.0198	0.012	0.0343	0.031	0.2316	0.0794	0.0179	0.1333	0.2978	0.1883	0.1952	0.0077	0.0063	0.1819	0.0195	0.2619	0.0213	0.0198	0.0045	0.0165	0.766	0.9429	0.0668	0.0305	0.0156	0.0132	0.0321	0.0053	0.0087	0.0177	0.0445	0.0082	0.0096	0.0126	0.0405	0.0134	0.0311	1.024	0.0773	0.4437	0	92
1276	0.0057	0.0425	0.0323	0.2136	0.1181	0.0597	0.0249	0.3434	0.2832	0.5334	0.5433	0.0412	0.0154	0.2613	0.0202	0.1329	0.0152	0.0466	0.0111	0.023	0.2274	0.0074	0.0792	0.0104	0.0588	0.0218	0.0331	0.068	0.0236	0.032	0.0409	0.046	0.1518	0.0133	0.0145	0.0216	0.2174	0.208	0.5257	0.4969	0	91
1277	0.004	0.7682	0.8721	0.0165	1.1424	1.1758	0.0671	0.1492	0.2898	1.4483	0.3033	0.6076	1.0322	0.0955	1.2543	0.0354	0.1051	0.7207	0.0651	0.6408	0.1604	0.0035	0.6366	0.1535	0.2575	0.6009	0.2745	0.0681	1.2352	1.8027	0.346	0.0103	0.4999	0.9414	0.5773	1.2836	1.0631	0.1616	0.2552	0.381	1	50
1278	0.013	0.2044	0.0988	0.2021	0.1576	0.1896	0.0581	0.2788	0.484	0.4187	1.9347	0.16	0.0867	0.202	0.0919	0.249	0.0212	0.2785	0.0126	0.0362	0.097	0.0183	0.1098	0.0839	0.0252	0.0098	0.0056	0.057	0.0036	0.0154	0.0235	0.0724	0.0231	0.1136	0.002	0.008	0.0345	0.5056	0.0387	0.292	0	90
1279	0.0042	0.6027	0.498	0.3054	1.37	0.8186	0.0858	0.2494	0.3084	1.6999	0.0752	0.1816	0.4546	0.0043	0.6386	0.0274	0.005	0.7161	0.0889	0.3134	0.1918	0.0058	0.3346	0.0188	0.1307	0.1419	0.1257	0.0915	0.2051	0.4349	0.1591	0.4646	0.0296	0.1301	0.1472	0.3	0.3046	0.5409	0.4666	0.2078	0	90
1280	0.0108	0.408	0.7036	0.1194	0.6919	0.6199	0.1753	0.3087	0.4409	3.0367	1.3991	0.3939	0.8032	0.0467	1.0125	0.0883	0.0395	0.5441	0.0315	0.3929	0.0008	0.0295	0.4739	0.009	0.0586	0.375	0.1583	0.0211	0.3068	0.9367	0.2774	0.2883	0.1526	1.5586	0.254	0.6562	0.0457	0.5656	0.7059	0.3488	1	14
1281	0.0057	1.2958	1.6384	0.1528	5.9768	2.935	0.105	0.1631	0.5428	0.2593	0.4231	0.5627	1.1621	0.0295	1.5629	0.1041	0.0019	1.4666	0.0911	0.646	0.2557	0.0839	1.4019	0.0295	0.011	0.5262	0.2104	0.0286	0.2949	0.9145	0.63	0.4196	0.0094	0.3708	0.2339	0.865	0.304	0.2496	0.3684	0.3055	0	89
1282	0.006	0.5236	0.6106	0.0786	0.8659	0.773	0.0267	0.1518	0.4997	0.1379	0.2134	0.4279	0.6952	0.1291	0.7852	0.2061	0.0034	0.7867	0.0515	0.3976	0.2063	0.0102	0.5773	0.0138	0.1808	0.7288	0.1064	0.0956	0.404	0.8808	0.1554	0.0094	0.0009	0.7435	0.2396	0.4635	0.0827	0.4416	0.3639	0.639	0	89
1283	0.0048	0.0044	0.0295	0.0643	0.4096	0.0986	0.1039	0.0754	1.3584	0.6918	0.3677	0.0079	0.0267	0.2933	0.0162	0.3542	0.0096	0.0226	0.0145	0.0124	0.0309	0.0074	0.071	0.0015	0.1945	0.025	0.0491	0.0594	0.0056	0.0402	0.0905	0.1653	0.1003	0.0148	0.03	0.2754	0.0975	0.4288	0.2112	0.1846	0	88
1284	0.0065	0.3721	0.1501	0.2268	0.6526	0.4642	0.207	0.1243	0.2495	0.1613	0.0674	0.1035	0.2096	0.0429	0.1942	0.4344	0.0055	2.1407	0.2733	0.1595	0.0131	0.0086	0.3599	0.0908	0.0029	0.1324	0.4067	0.0592	0.1705	0.3858	0.6727	0.0569	0.0092	0.0434	0.108	0.1495	0.2806	0.015	0.0153	0.4223	0	88
1285	0.0136	0.1049	0.1132	0.1965	0.1736	0.1194	0.0184	0.1161	0.3538	0.6497	0.9557	0.0552	0.1003	0.0314	0.1376	0.308	0.0203	0.1897	0.0127	0.0656	0.0036	0.0694	0.1011	0.0225	0.0102	0.2497	0.2121	0.2338	0.2821	0.6004	0.3036	0.188	0.0095	0.2295	0.1751	0.4658	0.5402	1.0823	0.3539	0.0216	0	86
1286	0.0196	0.0103	0.0337	0.2144	0.2356	0.0794	0.0213	0.1657	0.9288	0.3738	0.2583	0.0078	0.0067	0.1633	0.0194	0.0644	0.0139	0.0121	0.0039	0.016	0.016	0.0125	0.0657	0.0225	0.0202	0.0133	0.0321	0.0573	0.0088	0.0182	0.0574	0.0608	0.0329	0.0128	0.0409	0.0135	0.4853	0.4858	0.1339	0.1036	0	81
1287	0.0099	0.1365	0.1011	0.2876	0.2724	0.134	0.1125	0.1371	0.5066	0.9914	0.5204	0.0538	0.0334	0.1819	0.0418	0.2305	0.0273	0.2278	0.0389	0.0641	0.2481	0.0371	0.1058	0.0069	0.6127	0.1391	0.3067	0.2541	0.086	0.2122	0.5019	0.0295	0.0346	0.0214	0.041	0.0407	0.1696	0.788	0.6052	0.318	1	27
1288	0.03	0.2047	0.1003	0.1357	0.1544	0.1493	0.0839	0.4509	0.9476	6.3421	0.9928	0.166	0.0891	0.2641	0.0935	0.2512	0.0033	0.2453	0.0122	0.0358	0.3548	0.0104	0.1073	0.0372	0.1387	0.0104	0.0211	0.0215	0.0022	0.0149	0.006	0.0027	0.0046	0.1003	0.0007	0.0047	0.4039	0.4376	0.5646	0.5311	1	10
1289	0.014	0.5283	0.4409	0.1639	0.5228	0.4959	0.0805	0.1876	0.5789	0.6059	0.0075	0.311	0.4205	0.0059	0.5226	0.0209	0.0032	0.8831	0.0356	0.2869	0.0111	0.0084	0.4044	0.0191	0.3135	0.377	0.1352	0.0017	0.4609	0.6519	0.1562	0.2524	0.0007	0.3233	0.3057	0.5618	0.8732	0.3328	0.5855	0.5598	0	83
1290	0.0107	0.6767	0.6894	0.3074	0.7584	0.6316	0.0188	0.1273	0.3534	1.211	1.0723	0.4609	0.7841	0.0347	1.0859	0.0671	0.0032	0.886	0.0692	0.476	0.2742	0.0138	0.8875	0.0293	0.0177	0.441	0.4166	0.0053	0.4065	0.9342	0.7058	0.431	0.4833	0.7419	0.2513	0.8166	0.0116	0.5088	0.053	0.6713	1	36
1291	12.1356	4.7617	0.0468	0.0341	0.2189	0.0358	0.0249	0.1467	0.2197	0.1105	0.4098	0.0202	0.0076	0.0621	0.0145	0.2353	0.0202	0.0363	0.0217	0.0319	0.0377	0.0078	0.1917	0.0047	0.0676	0.0189	0.1029	0.0715	0.0738	0.0289	0.1799	0.2541	0.104	0.01	0.0361	0.0116	0.088	0.2103	0.1303	0.876	0	83
1292	0.0046	0.0031	0.6385	0.5402	0.0683	0.0157	0.0607	0.1435	0.4492	0.7128	0.0333	0.0015	0.866	0.1852	0.0031	0.1913	0.0011	0.0053	0.0031	0.0093	0.2668	0.0045	0.0113	0.0715	0.0285	0.0034	0.003	0.0335	0.0011	0.0043	0.0033	0.0465	0.1456	0.0025	0.0005	0.0028	0.2077	0.3328	0.1941	0.3378	0	50
1293	8.1025	0.059	0.026	0.2106	0.1672	0.0601	0.0573	0.0325	0.1961	0.5186	0.2054	0.0274	0.0349	0.1315	0.0373	0.0599	0.0007	0.1071	0.0175	0.0293	0.2613	0.0045	0.0909	0.0403	0.0432	0.0345	0.1521	0.1056	0.0221	0.0725	0.0884	0.0627	0.017	0.0106	0.015	0.0329	0.0839	0.8016	0.0584	0.5028	0	83
1294	0.0721	0.6546	0.6567	0.0129	0.4929	0.3713	0.1229	0.1719	0.3576	0.3028	0.3257	0.4683	0.6843	0.0068	0.5385	0.037	0.0192	0.7132	0.0549	0.4149	0.5329	0.055	0.2996	0.1674	0.0157	0.6322	0.4015	0.0794	0.5922	0.7774	0.2218	0.0942	0.0241	0.4765	0.4034	0.7434	0.3833	0.4448	0.4259	0.2713	0	82
1295	0.0087	0.7452	0.1025	0.2139	0.385	0.2568	0.0691	0.3106	0.6326	2.0448	0.146	0.0415	0.12	0.2137	0.1706	0.2452	0.0034	0.6277	0.0554	0.072	0.1329	0.0153	0.3307	0.0802	0.0993	0.2383	0.8686	0.0027	0.2874	0.6214	0.6048	0.1062	0.0587	0.0422	0.1739	0.1872	0.2827	0.602	0.3613	0.2202	0	82
1296	0.0102	0.0229	0.0128	0.0343	0.046	0.0353	0.1994	0.0934	0.4405	0.8294	0.2535	0.0191	0.01	0.4289	0.0088	0.0599	0.0032	0.0823	0.0051	0.0135	0.1794	0.0015	0.049	0.0661	0.1302	0.0143	0.0556	0.055	0.012	0.0338	0.1073	0.0535	0.0275	0.0355	0.004	0.0094	0.0064	0.3616	0.2121	0.2786	1	69
1297	0.004	0.9038	0.7912	0.2091	1.5362	0.798	0.0684	0.2091	0.1214	0.0641	0.3145	0.6542	0.5973	0.1224	0.7216	0.3486	0.0238	0.7656	0.0362	0.4482	0.1881	0.0294	0.4702	0.1168	0.1102	0.1676	0.0411	0.0078	0.1482	25.6361	0.0629	0.0029	0.1389	0.1199	0.1232	0.2305	0.8671	0.0558	0.2303	0.2552	0	81
1298	0.013	0.1809	0.1185	0.1719	0.3113	0.2066	0.035	0.1969	0.377	0.5207	0.1928	0.106	0.165	0.0483	0.1776	0.1466	0.0046	0.322	0.0171	0.0867	0.1674	0.0031	0.1283	0.064	0.0371	0.1439	0.3903	0.0756	0.242	0.2613	0.0724	0.2211	0.0685	0.0913	0.0834	0.2623	0.4681	0.2453	0.0036	0.3585	0	48
1299	0.0062	0.1845	0.1024	0.5811	0.1657	0.0813	0.1845	0.0199	0.2213	0.8986	0.387	0.0393	0.0597	0.2695	0.1128	0.0199	0.0053	0.2014	0.0072	0.0357	0.2674	0.0367	0.0676	0.0128	0.0283	0.0437	0.0624	0.0632	0.0601	0.0969	0.0439	0.0649	0.0125	0.0314	0.0437	0.0838	0.0625	0.2303	0.1473	0.0673	0	80
1300	0.0075	0.5592	0.183	0.0079	0.7308	0.5855	0.0351	0.0127	0.7796	0.2718	0.1463	0.1466	0.3915	0.0165	0.2758	0.037	0.0006	0.9352	0.0605	0.2289	0.0102	0.0036	0.4211	0.1114	0.0937	0.3262	0.4567	0.0566	0.2942	1.3492	0.5321	0.4039	1.1319	0.0653	0.1077	0.3986	0.0074	0.12	0.2022	0.2903	1	45
1301	0.0338	0.4146	0.7037	0.0392	0.6843	0.6169	0.0858	0.3862	0.6829	1.5264	0.0899	0.3751	0.8013	0.0041	0.996	0.0234	0.0107	0.526	0.0307	0.3721	0.0065	0.1022	0.4745	0.0083	0.0174	0.3749	0.1578	0.0873	0.3159	0.9548	0.2887	0.0913	0.0127	1.4192	0.2515	0.6298	0.3375	0.1696	0.0647	0.1613	0	78
1302	0.0056	0.3893	0.4067	0.0325	0.5081	0.3965	0.1251	0.3743	0.2791	0.2315	0.4263	0.35	0.3933	0.018	0.3616	0.1708	0.0141	0.5209	0.0273	0.4265	0.2718	0.0532	0.3931	0.0274	0.0992	0.3737	0.0836	0.0217	0.3832	0.4961	0.0983	0.2805	0.0011	0.6233	0.5793	0.8736	0.4008	0.6976	0.4511	0.8046	0	78
1303	0.021	0.1164	0.1117	0.2012	0.1456	0.1204	0.1367	0.0985	0.4732	0.2534	0.2313	0.0704	0.1006	0.1274	0.0881	0.2405	0.0548	0.0911	0.0112	0.0514	0.0064	0.0995	0.1004	0.2469	0.0029	0.0521	0.0242	0.1078	0.0668	0.138	0.0728	0.2894	0.0099	0.0759	0.0671	0.0956	0.0973	0.6054	0.1276	0.3082	0	77
1304	0.0066	0.2521	0.3911	0.1526	0.4961	0.3502	0.0182	0.0204	0.5402	1.275	0.1535	0.1503	0.2819	0.273	0.4351	0.1724	0.0044	0.3649	0.0193	0.1376	0.2796	0.003	0.228	0.0245	1.0627	0.3205	0.097	0.0612	0.2314	0.3909	0.1104	0.0068	0.0948	0.377	0.1703	0.3553	0.0012	0.2976	0.1878	0.2238	0	77
1305	0.0064	0.6637	0.4897	0.1514	0.7261	0.6051	0.1234	0.1133	0.3068	0.6412	0.1647	0.3317	0.6306	0.1594	0.5815	0.0177	0.002	0.7168	0.0473	0.3536	0.0062	0.0037	0.4769	0.0897	0.0286	0.2404	0.1638	0.0903	0.4426	0.8168	0.2043	0.0125	0.0163	0.3465	0.3493	0.4625	0.0443	0.5568	0.0082	0.5113	0	77
1306	0.0904	0.014	0.0363	0.2145	0.2366	0.0796	0.128	0.2894	0.4746	0.2582	0.0524	0.0077	0.0066	0.3606	0.0198	0.0101	0.039	0.0199	0.0047	0.0168	0.0062	0.0046	0.0601	0.0101	0.0411	0.0141	0.0326	0.0698	0.01	0.0223	0.0612	0.0933	0.0009	0.0122	0.0405	0.0134	0.4889	0.5279	0.0853	0.0719	0	76
1307	0.0084	0.0431	0.051	0.395	0.1805	0.0485	0.0629	0.3868	0.6054	1.3618	0.3377	0.0198	0.0369	0.1726	0.0481	0.022	0.0027	0.0468	0.0089	0.0237	0.3671	0.0045	0.0581	0.026	0.0155	0.1236	0.0662	0.0016	0.1116	0.1399	0.0915	0.2641	0.0222	0.0593	0.0612	0.143	0.522	0.3744	0.1644	0.5535	0	75
1308	0.0094	0.204	0.0983	0.0968	0.1508	0.1406	0.0391	0.1737	0.5512	0.4115	0.2254	0.1651	0.087	0.0989	0.0882	0.2597	0.0171	0.2546	0.0122	0.036	0.3912	0.0125	0.1091	0.0496	0.0179	0.0037	0.0055	0.096	0.0044	0.0175	0.0242	0.0014	0.0173	0.1072	0.0009	0.0077	0.2623	0.3488	0.0782	0.4834	1	36
1309	0.0132	0.148	0.1014	0.0189	0.2582	0.1297	0.07	0.0655	0.48	0.1981	0.5713	0.0538	0.0331	0.0259	0.0407	0.0105	0.0238	0.2165	0.0388	0.0638	0.161	0.0079	0.1052	0.016	0.1367	0.1385	0.3055	0.1266	0.0858	0.1858	0.4802	0.0096	0.0252	0.0214	0.041	0.0403	0.0479	0.2603	0.2088	0.3459	0	75
1310	0.0174	0.6996	0.7362	0.2027	0.9243	0.9337	0.0661	0.0967	0.675	0.8387	0.3819	0.4096	0.6764	0.0192	0.8283	0.262	0.0047	0.8107	0.0409	0.3589	0.2677	0.0072	0.5156	0.0644	0.0598	0.4217	0.4364	0.0598	0.6192	0.8437	0.5719	0.0072	0.0036	0.5776	0.3637	0.7496	0.0088	1.0207	0.044	0.0198	0	74
1311	0.0214	0.3482	0.6385	0.0187	0.5161	0.5516	0.2124	0.154	0.5982	1.095	0.6477	0.5382	0.5114	0.0262	0.6328	0.4352	0.0061	0.3822	0.0228	0.5533	0.0063	0.0052	0.5941	0.0411	0.0447	0.2011	0.0431	0.0195	0.2837	0.4632	0.044	0.0369	0.0094	0.2913	0.2745	0.3254	0.2837	0.752	0.0683	0.5853	0	73
1312	0.0316	0.1186	0.1119	0.3267	0.1481	0.1205	0.1114	0.1987	0.5114	0.4654	0.3594	0.0705	0.1055	0.0166	0.0881	0.5107	0.0697	0.0928	0.0116	0.0514	0.4327	0.0128	0.1003	0.0306	0.0078	0.054	0.0247	0.0464	0.0647	0.1375	0.0725	0.0125	0.0613	0.0813	0.0727	0.1005	0.3154	0.7852	0.0188	0.0223	0	72
1313	0.0193	0.7849	0.8401	0.009	0.9526	0.9357	0.0968	0.262	0.3301	0.1661	0.1571	0.7024	0.6314	0.2125	0.6785	0.0601	0.022	0.8976	0.0538	1.4992	0.2705	0.0242	0.8504	0.1573	0.0067	0.3345	0.0754	0.0058	0.3794	0.4365	0.1259	0.0015	0.0226	0.6679	0.7628	0.9607	0.2405	0.0864	0.5221	0.1563	0	72
1314	0.0034	1.4834	0.7039	0.2055	1.2808	1.0519	0.0292	0.1215	0.5684	0.6496	0.2134	4.6118	0.9858	0.1801	0.5306	0.0134	0.0067	2.109	0.1693	0.45	0.1531	0.0116	0.559	0.0103	0.0056	0.0438	0.0504	0.1751	0.0323	0.0549	0.0263	0.0269	0.0028	0.0218	0.0375	0.0427	0.4703	0.8997	0.6829	1.7019	0	71
1315	0.0023	0.1365	0.1011	0.1299	0.2705	0.1306	0.0105	0.1885	0.7158	0.6221	0.0899	0.0534	0.033	0.3702	0.0422	0.0361	0.0119	0.205	0.0375	0.0594	0.2894	0.0036	0.1034	0.047	0.0596	0.1384	0.3035	0.1809	0.0858	0.2118	0.4928	0.0016	0.0004	0.0167	0.0409	0.0391	0.0032	0.2151	0.062	0.2247	1	58
1316	0.0231	1.1947	1.3097	0.2092	1.2461	1.1974	0.0858	0.2355	0.3347	0.4178	0.6327	0.7961	1.2586	0.0098	0.9761	0.0598	0.0031	1.6257	0.0856	0.6124	0.0153	0.0085	0.6356	0.0908	0.0906	0.431	0.2153	0.0461	0.7228	0.7712	0.2444	0.1377	0.0184	0.6361	0.573	1.1892	0.4151	0.1728	0.2516	0.1361	1	30
1317	0.0215	0.6186	0.8627	0.0108	0.7435	0.5833	0.0411	0.0745	1.0156	0.2396	0.5504	0.4213	0.664	1.206	0.6386	0.0126	0.0269	1.1798	0.0291	0.3345	0.1996	0.0094	0.5381	0.0544	0.0057	0.3267	0.0974	0.0708	0.6357	0.3875	0.3525	0.0568	0.3199	0.5273	0.3315	1.0918	0.0814	0.8451	0.0791	0.7303	0	70
1318	0.0323	0.7289	1.6148	0.3603	1.3099	1.6024	0.0793	0.0505	0.548	0.7129	1.0899	2.8776	2.7471	0.026	2.4811	0.0122	0.0163	1.4418	0.1547	2.8115	0.2681	0.0058	1.4451	0.004	0.1306	2.2416	0.552	0.1882	2.2835	24.3054	0.3187	0.0334	0.0232	1.7689	1.4931	2.6558	0.2306	0.3072	0.5014	0.1798	0	70
1319	0.0167	0.6413	0.6657	0.0133	0.3534	0.3784	0.0129	0.2101	0.5438	1.1168	0.0449	0.2343	0.4342	0.0089	0.4606	0.15	0.1231	0.6191	0.0226	0.4277	0.5105	0.0078	0.2818	0.0186	0.446	0.1732	0.0544	0.0574	0.2737	0.3713	0.0715	0.4414	0.0011	0.3599	0.3341	0.4634	0.3069	0.3203	0.5221	0.3361	0	69
1320	0.0172	0.0034	0.0097	0.1192	0.013	0.003	0.0549	0.3419	0.6006	1.6252	0.7188	0.0105	0.005	0.1495	0.0019	0.0089	0.0268	0.034	0.0071	0.008	0.3562	0.0084	0.0182	0.0147	0.0159	0.0106	0.0483	0.0052	0.0048	0.0082	0.0341	0.0526	0.0372	0.0054	0.0021	0.0047	0.0442	0.3232	7.5481	0.3988	1	12
1321	0.005	0.0041	0.7037	0.3832	0.0311	0.0416	0.1109	0.2655	0.4212	0.3386	0.2477	0.0039	0.0056	0.4232	0.0066	0.1042	0.0364	0.0278	0.0051	0.0104	0.0155	0.0039	0.0458	0.0067	0.087	0.0579	0.0635	0.1198	0.0272	0.0389	0.1386	0.0238	0.0702	0.0116	0.0045	0.0175	0.097	0.0704	0.4195	0.3343	0	36
1322	0.0032	0.5367	0.2655	0.2419	0.4465	0.5199	0.2309	0.396	0.461	0.9432	0.3407	0.2012	0.3871	0.0157	0.4838	0.0981	0.0024	0.8598	0.089	0.293	0.0086	0.0078	1.0638	0.1522	0.1826	0.3088	1.6027	0.2758	0.3024	1.0738	2.0281	0.2586	0.0622	0.4633	0.0913	0.2965	0.0517	0.5216	4.5418	0.1896	0	68
1323	0.018	1.3969	2.2977	0.0292	5.6996	2.9271	0.3833	0.062	0.5935	0.5767	0.1022	0.5565	1.0354	0.4227	2.0344	0.0178	0.005	1.5113	0.0914	0.6519	0.0533	0.0085	1.1902	0.019	0.3098	0.5426	0.2113	0.0456	0.2951	0.9171	0.6371	3.1661	0.0846	0.3749	0.2345	0.8724	0.0119	0.4357	0.0476	0.3019	0	68
1324	0.0067	1.0851	0.8106	0.1196	1.5336	0.7968	0.1308	0.4976	0.608	0.1238	0.1133	0.6796	0.6041	0.4196	0.0149	0.2292	0.0027	0.7591	0.036	0.4457	1.4296	0.0022	0.4574	0.0176	0.0211	0.1662	0.0401	0.062	0.154	25.8112	0.0639	0.061	0.1761	0.1205	0.1284	0.2385	0.178	0.6903	0.044	0.2296	0	57
1325	0.0037	0.0471	0.0254	0.3008	0.1697	0.0622	0.0829	0.3239	0.3068	0.3041	0.1835	0.0291	0.0367	0.1424	0.0392	0.1869	0.0212	0.1083	0.0177	0.0313	0.0005	0.013	0.0912	0.0231	0.0664	0.0345	0.1528	0.1436	0.0235	0.0767	0.089	0.1562	0.0101	0.0105	0.0146	0.0326	0.2803	0.5453	0.1159	0.2851	0	66
1326	0.0093	0.0644	0.0528	0.2719	0.2155	0.0704	0.1182	0.2138	0.4998	1.4545	0.4908	0.0253	0.028	0.4173	0.0265	0.2361	0.014	0.076	0.0155	0.0258	0.5313	0.0031	0.0805	0.0185	0.0052	0.0462	0.0483	0.1614	0.043	0.0543	0.0847	0.1371	0.0093	0.0814	0.0427	0.0443	0.4625	0.2593	0.2202	0.372	0	64
1327	0.0125	0.6644	0.4909	0.2003	0.7263	0.6073	1.4001	0.21	0.2852	0.6346	0.8538	0.3259	0.6298	0.1805	0.5818	0.3043	0.0053	0.7206	0.0508	0.3557	0.003	0.0043	0.4789	0.084	0.0485	0.2425	0.1658	0.0305	0.4268	0.8163	0.1972	0.269	0.0013	0.3323	0.344	0.4613	1.8754	0.4416	0.2561	0.2013	0	64
1328	0.0023	0.7782	0.941	0.0616	4.9763	2.6754	0.0193	0.11	0.4039	0.9497	0.1011	0.5146	0.8595	0.1436	1.1047	0.1966	0.019	1.3204	0.0579	0.5139	0.1296	0.0023	0.9011	0.0071	0.0797	0.8405	0.2872	0.0311	0.6741	1.4817	0.3666	0.1668	0.0671	1.1899	0.5708	1.6755	0.4927	0.3904	1.044	0.2157	0	64
1329	11.251	0.61	0.5891	0.0461	1.3105	0.8112	0.1841	0.1534	0.1849	0.5368	0.9561	0.1703	0.4538	0.051	0.6387	0.0641	0.0068	0.7167	0.089	0.314	0.0467	0.021	0.3414	0.0614	0.2356	0.1404	0.1245	0.0681	0.1992	0.4318	0.1579	0.0183	0.001	0.128	0.1411	0.2975	0.359	0.4288	0.0278	0.4368	0	68
1330	0.0083	0.0101	0.0317	0.0287	0.3994	0.097	0.1116	0.2637	0.4772	1.1816	0.3632	0.0081	0.0272	0.0143	0.0156	0.0286	0.0517	0.0226	0.0139	0.0105	0.2958	0.0045	0.0692	0.0172	0.0009	0.0245	0.049	0.0684	0.0059	0.0412	0.0907	0.0268	0.0097	0.0135	0.0254	0.2665	0.0013	0.4928	0.0805	0.5518	0	62
1331	0.0228	0.5953	0.2002	0.2651	0.7427	0.59	0.0402	0.125	0.6097	1.1152	0.1647	0.1474	0.3916	0.0152	0.2746	0.3521	0.0013	0.9907	0.0605	0.2449	0.0384	0.0016	0.414	0.0065	0.03	0.3238	0.4566	0.0914	0.2946	1.3757	0.5395	0.2426	0.1058	0.064	0.1066	0.3868	0.0861	0.4274	0.144	0.0188	0	61
1332	0.0196	0.0402	0.0332	0.1645	0.2314	0.0921	0.1739	0.2939	0.7141	0.4746	0.0824	0.0142	0.0153	0.011	0.0178	0.3078	0.0147	0.0879	0.0168	0.017	0.0358	0.0042	0.0849	0.0635	0.0639	0.0124	0.0388	0.0566	0.0134	0.0237	0.2926	0.1865	0.0083	0.0302	0.0495	0.0183	0.0621	0.1782	0.0996	0.2048	0	61
1333	0.0036	0.538	0.2656	0.0394	0.4347	0.5146	0.0644	0.2166	0.6866	0.5254	0.1423	0.191	0.387	0.0218	0.4867	0.2302	0.0026	0.8737	0.0901	0.2951	0.0513	0.1191	1.0916	0.0416	0.0932	0.3067	1.4843	0.0423	0.2978	1.0258	1.2718	0.1539	0.014	0.4583	0.0855	0.2886	0.4909	0.6102	0.1178	0.1096	0	61
1334	0.0052	0.2136	0.0728	0.0314	0.1842	0.1066	0.3402	0.2758	0.5059	0.8216	0.1086	0.0308	0.0426	0.2619	0.0529	0.2465	0.023	0.3198	0.017	0.0526	0.0675	0.0132	0.1582	0.0599	0.0209	0.1318	0.2266	0.002	0.069	0.2186	0.2626	0.0148	0.092	0.3686	0.1901	0.1118	0.0234	0.3296	0.1263	2.9998	0	60
1335	0.0059	0.3729	0.3698	0.173	0.5546	0.4075	0.0671	0.2648	0.5342	0.3893	0.3894	0.2255	0.2953	0.4838	0.6028	0.0176	0.0036	0.5084	0.0136	0.2994	0.014	0.0152	0.2886	0.0213	0.0098	0.3091	0.1679	0.0809	0.2588	0.4836	0.2099	0.1708	0.0087	0.4783	0.1512	0.4245	0.2158	0.2464	1.1845	0.576	0	59
1336	0.1089	0.6559	0.6644	0.2125	0.4951	0.3723	0.0157	0.3381	0.6238	0.4258	0.4605	0.4676	0.6841	0.1884	0.5646	0.0357	0.0098	0.713	0.0547	0.4101	0.3524	0.3013	0.3041	0.0187	0.0371	0.6385	0.4047	0.0801	0.5995	0.7855	0.2296	0.0085	0.0076	0.4699	0.3879	0.7278	0.299	0.7824	0.2668	0.6488	0	59
1337	0.0056	0.661	0.4808	0.214	0.7278	0.6113	0.0903	0.0171	0.3778	0.4285	0.0636	0.3221	0.6288	0.1152	0.5793	0.1969	0.0034	0.7178	0.0479	0.3553	0.3594	0.0099	0.4853	0.145	0.3114	0.2496	0.1661	0.0452	0.4371	0.8167	0.2013	0.138	0.0185	0.3586	0.3634	0.4627	0.0017	0.4776	0.0485	0.0152	0	59
1338	0.0073	0.3727	0.1533	0.2019	0.6526	0.4218	0.0071	0.1801	1.0979	0.552	0.2262	0.1044	0.2383	0.0165	0.1941	0.2293	0.0195	6.2932	0.5568	0.166	0.0675	0.0732	0.36	0.0863	0.1123	0.1351	0.4143	0.0828	0.1775	0.3858	0.6762	0.1347	0.1773	0.0514	0.1155	0.1722	0.0627	0.2064	0.3133	0.0108	1	32
1339	0.0037	0.2106	0.1496	0.0032	1.2911	0.5301	0.0814	0.1833	0.2734	1.0517	0.552	0.0925	0.0909	0.1453	0.1891	1.3826	0.0033	0.137	0.0274	0.0765	0.3929	0.0247	0.2684	0.0925	0.0115	0.0619	0.0997	0.2413	0.0463	0.0724	0.3953	0.0037	0.0017	0.0748	0.104	0.0601	0.3221	2.912	0.0485	0.2839	0	58
1340	0.0179	0.2943	0.149	0.0084	0.2852	0.2659	0.096	0.305	0.565	0.2497	0.1908	0.2621	0.2637	0.3908	0.2734	0.0271	0.005	0.357	0.0188	0.1134	0.0064	0.0288	0.1443	0.0084	0.2209	0.1367	0.1073	0.0565	0.3035	0.5756	0.1556	0.1078	0.0427	0.1274	0.1753	0.3693	0.2008	0.3782	0.428	0.2919	0	57
1341	0.0193	0.1809	0.1248	0.2396	0.3206	0.2174	0.041	0.1242	0.8543	5.1151	0.3909	0.1124	0.1674	0.4807	0.1885	0.1953	0.0215	0.323	0.0173	0.0903	0.2251	0.1243	0.1284	0.0017	0.0583	0.1452	0.3935	0.0314	0.2392	0.2603	0.0722	0.0046	0.0363	0.0911	0.0816	0.2565	0.0135	0.2272	0.4528	0.3663	1	10
1342	0.0057	0.0421	0.0321	0.0803	0.093	0.0596	0.0148	0.1104	0.3725	0.9151	0.207	0.0399	0.0154	0.1448	0.0199	0.0637	0.0052	0.0462	0.0109	0.02	0.0144	0.0031	0.0782	0.0386	0.0594	0.0224	0.0355	0.0905	0.024	0.0322	0.0409	0.0192	0.0041	0.013	0.0045	0.0199	0.2084	0.7424	0.0188	0.4286	0	62
1343	0.0024	0.6667	0.6659	0.0341	0.7566	0.6299	0.1191	0.5181	0.4561	0.6175	0.4044	0.45	0.7795	0.0642	1.0951	0.0642	0.0008	0.8847	0.0664	0.4503	0.0648	0.0024	0.8545	0.0453	0.1973	0.4412	0.4343	0.0063	0.4065	0.9346	0.744	0.5207	0.0756	0.7358	0.2511	0.7969	0.4327	0.59	0.1501	0.1731	0	62
1344	0.0367	0.0937	0.0795	0.37	0.1757	0.1157	0.4051	0.2916	0.4014	0.7015	0.4268	0.058	0.0864	0.158	0.1203	0.0106	0.0239	0.1183	0.0147	0.0648	0.0141	0.0092	0.1151	0.1489	0.0259	0.0909	0.05	0.0957	0.0903	0.1359	0.0628	0.2022	0.155	0.0556	0.0393	0.1275	0.177	1.3102	0.9651	0.2255	0	62
1345	0.0189	0.775	0.9389	0.2755	1.1465	1.1759	0.0681	0.1735	0.4787	1.6553	0.5033	0.5666	1.0144	0.0449	1.1397	0.0934	0.0024	0.7208	0.0652	0.641	0.2691	0.0088	0.6386	0.0626	0.0369	0.5607	0.258	0.002	0.7599	1.4911	0.3405	0.0026	0.1126	0.9258	0.5736	1.2597	0.311	0.5512	0.4726	0.0345	1	14
1346	0.0042	0.5202	0.6104	0.0214	0.8988	0.7785	0.0277	0.2869	0.4523	0.1566	0.2097	0.4284	0.7004	0.016	0.7682	0.0313	0.0051	0.7946	0.0523	0.3976	0.0351	0.0209	0.5835	0.0939	0.0225	0.653	0.1061	0.1214	0.4064	0.8878	0.1555	0.1078	0.5171	0.9161	0.2418	0.465	0.4789	0.5152	0.0025	0.1069	0	61
1347	0.0084	3.9321	0.0412	0.2388	0.2201	0.0361	0.0236	0.195	0.4211	0.4702	0.1833	0.0234	0.0077	0.0022	0.0144	0.2428	0.0396	0.0364	0.0222	0.032	0.2311	0.0081	0.1959	0.0605	0.0181	0.0188	0.1023	0.0452	0.0733	0.0278	0.1783	0.0121	0.0163	0.0089	0.0334	0.0095	0.3715	0.3136	0.0737	0.5221	0	60
1348	0.0109	0.4961	0.6114	0.0179	0.5244	0.834	0.0599	0.3102	0.448	0.6541	0.1504	0.2445	1.8619	0.2845	0.6486	0.0234	0.0033	0.5446	0.0612	0.3019	0.015	0.0086	0.6604	0.0283	0.1015	0.5519	0.1818	0.1106	0.2934	0.5881	0.2616	0.0647	0.0476	0.5642	0.2056	0.5432	1.0527	0.5413	0.3603	0.2713	0	59
1349	0.0174	0.5321	0.4502	0.2479	0.524	0.5025	0.0656	0.1314	0.551	2.0923	0.041	0.2729	0.4163	0.4122	0.5277	0.0194	0.002	0.8808	0.0356	0.2864	0.045	0.0091	0.4065	0.09	0.0451	0.3767	0.1298	0.0513	0.5121	0.6585	0.1563	0.1916	0.4107	0.3249	0.3187	0.5618	0.0354	1.1872	0.4821	0.3394	0	45
1350	0.0114	0.0465	0.0377	0.3015	0.0827	0.0572	0.1361	0.2414	0.2479	0.137	0.4643	0.0121	0.0303	0.198	0.0355	0.0286	2.2216	0.0639	0.0056	0.01	0.2562	0.005	0.0466	0.046	0.1118	0.0323	0.0647	0.1436	0.0355	0.0992	0.1769	0.2115	0.1925	0.0404	0.0791	0.0907	1.0387	0.464	0.3154	0.319	0	102
1351	0.0069	0.0884	0.0616	0.0351	0.0755	0.0987	0.067	0.0394	0.1812	0.7097	0.3519	0.079	0.0587	0.3483	0.0538	0.1737	0.0539	0.1279	0.0226	0.0237	0.2965	0.009	0.0928	0.0215	0.1028	0.0722	0.044	0.0462	0.1083	0.2435	0.0792	0.0093	0.1022	0.3296	0.0805	0.137	0.0652	4.4853	0.1222	0.4825	0	134
1352	0.0096	0.4606	0.2824	0.273	0.4236	0.4851	0.0139	0.0104	0.6976	2.2104	0.4944	0.227	0.2747	0.4565	0.3423	0.424	0.0009	0.4969	0.0352	0.183	0.0012	0.0021	2.3351	0.0143	0.1541	0.2692	0.1389	0.0958	0.4267	1.0086	0.237	0.0294	0.0186	0.2694	0.305	0.5866	0.4843	0.5208	0.1822	0.3121	1	10
1353	0.0056	0.0079	0.0303	0.009	0.3921	0.0941	0.0919	0.2084	0.697	0.7134	0.1059	0.0083	0.0277	0.0148	0.0152	0.3206	0.002	0.0222	0.0143	0.0118	0.2882	0.0093	0.0712	0.0151	0.1008	0.0249	0.0491	0.0702	0.0079	0.0431	0.0915	0.5261	0.0325	0.0137	0.0296	0.2749	0.4701	0.2599	4.5715	0.2138	1	65
1354	0.0213	0.5268	0.6108	0.0403	0.9057	0.788	0.1665	0.2599	0.0958	0.5714	0.2535	0.4288	0.7056	0.2585	0.7868	0.1884	0.0105	0.8001	0.0527	0.3985	0.271	0.0076	0.5693	0.0087	0.0029	0.6453	0.1061	0.0595	0.4027	0.8659	0.154	0.2578	0.0509	0.7669	0.2403	0.4645	0.33	0.2201	1.0539	0.0718	0	119
1355	0.0121	1.6147	0.7164	0.1336	1.2721	1.019	0.0342	0.1788	0.1842	1.1666	0.3702	3.8796	0.8894	0.2632	0.5359	0.3521	0.0137	2.1208	0.2103	0.45	0.3915	0.0037	0.5498	0.0065	0.0261	0.0445	0.0505	0.1619	0.032	0.0546	0.0258	0.0029	0.0356	0.022	0.0385	0.0433	0.0074	0.3015	0.1518	0.5124	0	111
1356	0.003	0.0598	0.0524	0.2256	0.2135	0.0667	0.1208	0.1734	0.5256	0.5696	0.0412	0.0272	0.0299	0.0017	0.023	0.4116	0.0168	0.0781	0.0156	0.0263	0.1275	0.0126	0.0823	0.0324	0.042	0.0467	0.0488	0.1384	0.0395	0.0539	0.0827	0.2202	0.0427	0.0843	0.0436	0.0448	0.3626	1.2496	0.3603	0.0631	0	109
1357	0.0193	0.8605	0.7826	0.5397	1.6018	1.1723	0.0137	0.3198	0.1064	1.7786	0.322	0.5382	0.6925	0.1954	0.9392	0.0499	0.0596	0.8898	0.0886	0.3972	0.2959	0.0032	0.6427	0.0824	0.0871	1.2721	0.251	0.0281	0.4441	2.0538	0.2107	0.0186	0.1175	0.4541	0.3246	1.1701	0.4361	0.4998	0.5437	0.3388	0	108
1358	0.0428	0.7068	1.149	0.099	0.6402	0.6822	0.1648	0.0381	0.1735	0.7189	0.2086	0.3458	0.7707	0.2289	0.7476	0.3172	0.0018	1.0117	0.0206	0.2977	0.5324	0.0048	0.3767	0.0647	0.5277	0.2692	0.105	0.1436	0.3745	0.8249	0.2106	0.0064	0.0635	0.5878	0.3416	0.8399	0.3099	0.545	1.2409	0.257	1	30
1359	0.01	0.2589	0.1394	0.1594	0.8142	0.3563	0.199	0.0553	0.3456	0.6194	0.3578	0.0941	0.1308	0.481	0.1309	0.0064	0.0047	0.307	0.0231	0.0944	0.0057	0.0308	0.2854	0.0304	0.0222	0.2923	0.3282	0.1878	0.2266	0.3506	0.1685	0.0063	0.0339	0.1335	0.2422	0.2636	0.2909	0.2024	0.4214	0.4879	0	106
1360	0.0027	0.0657	0.0659	0.3678	0.5278	0.2422	0.08	0.2995	0.6384	1.2031	0.2396	0.0561	0.0448	0.479	0.0654	0.212	0.0009	0.0875	0.013	0.0406	0.2687	0.0074	0.1292	0.0791	0.0104	0.0163	0.0425	0.1151	0.0201	0.0601	0.1915	0.1316	0.003	0.0921	0.1014	0.0295	0.0408	0.7398	0.1157	0.142	1	92
1361	0.0191	0.7066	1.1205	0.3687	0.6431	0.7172	0.126	0.1034	0.4734	1.966	0.2059	0.3451	0.7247	0.2654	0.7565	0.0103	0.0045	1.0427	0.0208	0.2977	0.0139	0.01	0.3788	0.0472	0.1036	0.2692	0.1048	0.0194	0.3726	0.8188	0.21	0.0358	0.0955	0.6002	0.3428	0.8402	0.0914	0.4996	0.4421	0.1537	1	58
1362	0.032	0.3917	0.4149	0.009	0.4977	0.3886	0.0684	0.3152	0.4204	0.0653	0.4307	0.3659	0.4157	0.0285	0.3763	0.1317	0.0105	0.519	0.0258	0.4241	0.539	0.0128	0.3904	0.0099	0.0798	0.3737	0.0833	0.2679	0.3978	0.5487	0.0993	0.1463	0.1451	0.625	0.7323	0.9443	0.2016	0.3968	0.3105	1.6146	0	100
1363	0.0194	0.004	0.0101	0.1283	0.0135	0.0065	0.1731	0.0001	0.3535	0.8134	0.3337	0.0101	0.0046	0.0075	1.0533	0.2618	0.0191	0.0324	0.0067	0.0055	0.7532	0.0086	0.0269	0.0549	0.1897	0.011	0.0483	0.0796	0.0051	0.012	0.0347	0.085	0.0218	0.0052	0.002	0.0045	0.0977	0.4968	0.3109	0.3495	0	90
1364	0.0065	0.6172	0.8614	0.1424	0.7484	0.5846	0.0107	0.1851	0.5075	0.2119	0.3059	0.4187	0.6634	0.4798	0.6385	0.0514	0.0046	1.1797	0.0289	0.3324	0.266	0.0306	0.5436	0.0596	1.3279	0.3336	0.0995	0.0696	0.6299	0.3872	0.3497	0.1388	0.2522	0.5241	0.3303	1.0754	0.1471	0.5802	0.0226	0.0898	0	99
1365	0.0194	0.8393	0.3841	0.0177	0.7223	0.6251	0.0617	0.2605	0.7784	0.5806	1.0541	0.3476	0.4975	0.4198	0.4684	0.0073	0.0006	0.8994	0.116	0.3637	0.0344	0.007	0.5105	0.0372	0.1311	0.3776	0.448	0.0851	0.4584	0.6993	0.427	0.3708	0.0024	0.1506	0.2542	0.4506	0.1163	0.2108	0.0096	0.4779	1	46
1366	0.0317	0.2075	0.0837	0.1958	0.551	0.1969	0.0263	0.0425	0.1916	0.4762	0.1507	0.4714	0.3824	0.4101	0.177	1.2365	0.0038	0.5117	0.6275	0.3441	0.0107	0.0046	0.897	0.124	0.0147	0.0613	0.04	0.0274	0.0516	0.0694	0.038	0.28	0.0012	0.0306	0.0228	0.0463	0.096	0.3968	1.567	1.743	0	91
1367	0.0203	0.7283	1.3949	0.1144	1.3081	1.4388	2.6196	0.119	0.7476	0.4979	0.2916	1.6378	2.0124	0.0241	2.1831	0.0282	0.0086	1.441	0.1546	2.4073	0.001	0.0291	2.2312	0.0426	0.0693	1.7279	0.4699	0.1564	2.0235	17.1543	0.3176	0.4009	0.0215	1.5772	1.0677	2.0543	0.2808	0.8304	0.4385	0.1563	0	90
1368	0.006	0.211	0.1496	0.0379	1.2914	0.5312	0.2101	0.0757	0.3127	0.317	0.1688	0.093	0.0935	0.4931	0.1939	1.832	0.0577	0.18	0.0277	0.0805	0.1016	0.0089	0.2647	0.1293	0.0054	0.0614	0.0995	0.113	0.0453	0.0713	0.3916	0.0898	0.0009	0.0745	0.1024	0.0583	0.2144	0.1824	6.5598	0.5922	0	89
1369	0.0373	0.7836	1.0354	0.0002	3.0228	1.6633	1.5227	0.0524	0.4831	0.8573	0.2172	0.4749	0.85	0.2005	1.1226	0.0316	0.0023	1.2495	0.0568	0.51	0.0181	0.0056	0.902	0.0044	0.0371	0.7646	0.2871	0.0677	0.6753	1.4822	0.3794	0.3524	0.0111	0.954	0.5679	1.3034	0.7339	0.8032	1.2264	0.5607	0	88
1370	0.021	0.4019	0.1078	0.297	0.8532	0.4133	0.0832	0.2987	0.4572	0.1523	0.5092	0.0507	0.1143	0.0106	0.131	0.1884	0.0115	0.6884	0.0375	0.2075	0.0008	0.0101	0.0107	0.0101	0.1157	0.1648	0.2117	0.0176	0.1627	0.3572	0.3187	0.1753	0.0014	0.0398	0.0524	0.1987	0.4896	0.1216	0.1024	0.5913	0	50
1371	0.0039	0.6104	0.8568	0.3761	0.7486	0.5846	0.0249	0.0884	0.2244	0.5623	0.0783	0.4184	0.6626	0.0108	0.6385	0.0358	0.0045	1.1772	0.0288	0.326	0.0003	0.0071	0.5295	0.0426	0.1401	0.3293	0.0977	0.0292	0.6214	0.3859	0.3488	0.0927	0.0006	0.4892	0.3254	1.0111	0.6115	0.4416	1.1493	0.3846	0	86
1372	0.0585	0.136	0.0288	0.2388	0.2532	0.0781	0.1013	0.0675	0.1614	1.0899	0.6589	0.0076	0.021	0.1163	0.0314	0.037	0.0348	0.1353	0.0659	0.0326	0.067	0.0234	0.078	0.0045	0.1788	0.0205	0.0753	0.0713	0.2472	0.1158	0.1529	0.1697	0.0081	0.0069	0.0191	0.0368	0.277	1.1805	1.2975	0.6236	0	84
1373	0.0057	0.5518	0.1786	0.1615	0.7319	0.5862	0.0901	0.1818	0.2	1.0489	1.7509	0.1443	0.3872	0.4805	0.2775	0.0222	0.0072	1.0032	0.0608	0.2538	0.3914	0.0084	0.4328	0.0028	0.0078	0.3237	0.456	0.0214	0.2941	1.1557	0.5183	0.1508	0.1521	0.064	0.1077	0.3913	0.2089	0.6101	1.0241	0.089	1	21
1374	0.0216	0.0792	0.0778	0.0288	0.5893	0.2754	0.1969	0.1582	0.4772	1.354	0.648	0.0579	0.0858	0.1834	0.0848	0.0125	0.0473	0.1177	0.0141	0.0471	0.0912	0.2939	0.1315	0.0102	0.1137	0.0746	0.0913	0.0082	0.0861	0.222	0.1123	0.0036	0.045	0.0362	0.042	0.1067	0.0033	0.3048	0.2318	0.3235	0	82
1375	0.0074	0.819	0.307	0.1309	1.299	0.675	0.027	0.1318	0.1301	0.2672	0.0672	0.1407	0.3644	0.1622	0.3254	0.0277	0.0138	1.2383	0.1116	0.1811	0.2136	0.0336	0.3632	0.1906	0.0705	0.0769	0.0916	0.1114	0.1274	0.2487	0.1686	0.2237	0.0014	0.0259	0.0513	0.1021	0.0229	0.5303	0.0863	0.5133	0	82
1376	0.0047	0.0043	0.0294	0.0642	0.4095	0.0985	0.1038	0.0125	0.2594	0.5338	0.5579	2.8775	2.747	0.1423	0.0391	0.1868	0.0211	0.1082	0.0176	0.0312	0.0004	0.0129	0.0911	0.023	0.0663	0.0344	0.1527	0.1435	0.0234	0.0766	0.0889	0.1561	0.01	0.0104	0.0145	0.0325	0.2802	0.7392	0.0476	0.6613	0	79
1377	0.0064	0.372	0.15	0.2267	0.6525	0.4641	0.2069	0.1421	0.2748	0.6953	0.6744	0.2342	0.4341	0.4172	0.0264	0.236	0.0139	0.0759	0.0154	0.0257	0.5312	0.003	0.0804	0.0184	0.0051	0.0461	0.0482	0.1613	0.0429	0.0542	0.0846	0.137	0.0092	0.0813	0.0426	0.0442	0.4624	0.3053	0.5213	0.0889	0	79
1378	0.0135	0.1048	0.1131	0.1964	0.1735	0.1193	0.0183	0.1381	0.3551	0.129	0.2172	0.0104	0.0049	0.1804	0.5817	0.3042	0.0052	0.7205	0.0507	0.3556	0.0029	0.0042	0.4788	0.0839	0.0484	0.2424	0.1657	0.0304	0.4267	0.8162	0.1971	0.2689	0.0012	0.3322	0.3439	0.4612	1.8753	1.1582	0.0881	0.2766	0	70
1379	0.0131	0.1329	0.0286	0.3009	0.2567	0.0789	0.0351	0.2241	0.2293	0.5622	0.5766	0.0038	0.0055	0.1435	1.1046	0.1965	0.0189	1.3203	0.0578	0.5138	0.1295	0.0022	0.901	0.007	0.0796	0.8404	0.2871	0.031	0.674	1.4816	0.3665	0.1667	0.067	1.1898	0.5707	1.6754	0.4926	0.6704	0.0746	0.3397	0	76
1380	0.0195	0.0102	0.0336	0.2143	0.2355	0.0793	0.0212	0.0557	0.4646	1.4976	0.7187	0.2011	0.387	0.0138	0.8604	0.015	0.0081	0.7397	0.0707	0.4342	0.0443	0.0056	0.5997	0.0404	0.037	0.3729	0.185	0.113	0.4122	0.5936	0.474	0.3606	0.1605	0.3231	0.5302	0.4999	0.2806	0.1248	0.16	0.6389	0	73
1381	0.0098	0.1364	0.101	0.2875	0.2723	0.1339	0.1124	0.1452	0.8212	1.103	0.867	0.5564	1.0353	0.0509	0.6386	0.064	0.0067	0.7166	0.0889	0.3139	0.0466	0.0209	0.3413	0.0613	0.2355	0.1403	0.1244	0.068	0.1991	0.4317	0.1578	0.0182	0.0009	0.1279	0.141	0.2974	0.3589	1.0816	0.1672	0.1618	0	72
1382	0.0299	0.2046	0.1002	0.1356	0.1543	0.1492	0.0838	0.0848	0.4124	0.1889	0.629	0.6795	0.604	0.0142	0.0155	0.0285	0.0516	0.0225	0.0138	0.0104	0.2957	0.0044	0.0691	0.0171	0.0008	0.0244	0.0489	0.0683	0.0058	0.0411	0.0906	0.0267	0.0096	0.0134	0.0253	0.2664	0.0012	0.3538	0.5088	0.0378	0	72

## Sheet: Fig. 2
Training set									Independent validation set									TCGA set
ID	RFS status	RFS time	Multi-classifier risk score	Multi-classifier defined risk group (0=low risk, 1=high risk)	Clinicopathological score	Four-lncRNA Risk score	WSI-based score		ID	RFS status	RFS time	Multi-classifier risk score	Multi-classifier defined risk group (0=low risk, 1=high risk)	Clinicopathological score	Four-lncRNA Risk score	WSI-based score		ID	RFS status	RFS time	Multi-classifier risk score	Multi-classifier defined risk group (0=low risk, 1=high risk)	Clinicopathological score	Four-lncRNA Risk score	WSI-based score
1001	0	142	3.54141	0	2.1992	0.760117	0.249898		2001	1	153	5.13381	1	1.6145	1.24463	0.809178		TCGA.2K.A9WE	0	8	5.70475	1	2.1992	2.91756	0.0124127
1002	0	137	3.18001	0	2.1992	0.505363	0.237677		2002	0	204	2.88898	0	1.6145	0.351421	0.394797		TCGA.2Z.A9J1	0	77	3.18691	0	1.6666	1.22376	0.0624656
1003	1	10	3.63005	0	1.6666	1.14584	0.26913		2003	1	15	4.8414	1	2.1621	1.52672	0.379597		TCGA.2Z.A9J2	0	60	4.41789	0	1.6666	0.926252	0.676366
1004	0	19	4.57865	1	1.6666	0.816699	0.79126		2004	0	96	6.52078	1	1.6145	1.98807	0.971121		TCGA.2Z.A9J3	1	27	7.27206	1	2.7662	2.18621	0.780899
1005	0	17	4.76142	1	1.6666	2.01174	0.273799		2005	1	51	4.45324	1	1.6145	1.57476	0.388421		TCGA.2Z.A9J5	0	102	5.78162	1	2.7662	2.58017	0.0210337
1006	0	23	3.89028	0	2.1992	0.47171	0.524118		2006	1	19	5.53246	1	3.2007	1.28605	0.41917		TCGA.2Z.A9J6	0	58	3.7124	0	1.6666	1.29062	0.229321
1007	0	101	4.05295	0	2.2336	1.15408	0.239502		2007	0	170	3.46195	0	2.1621	0.790617	0.216912		TCGA.2Z.A9J8	1	17	8.43689	1	2.2336	3.53434	0.736442
1008	0	98	3.48474	0	1.6666	1.1018	0.23554		2008	1	96	5.36413	1	3.2007	1.1562	0.418971		TCGA.2Z.A9JD	0	36	2.86825	0	1.6666	1.05463	0.0244329
1009	0	6	7.61961	1	3.8658	2.60798	0.344553		2009	0	166	4.82014	1	1.6145	1.90083	0.367704		TCGA.2Z.A9JE	0	58	6.39614	1	1.6666	3.78943	0.0219426
1010	1	23	5.39414	1	2.1992	1.08552	0.79414		2010	1	45	6.0736	1	2.6531	2.04246	0.433232		TCGA.2Z.A9JG	0	56	3.96353	0	2.2336	1.52399	0.0238504
1011	0	25	4.85491	1	3.2988	0.852153	0.342561		2011	0	153	3.00313	0	2.1621	0.273937	0.296313		TCGA.2Z.A9JI	1	10	10.9109	1	3.8658	4.32069	0.754116
1012	0	103	4.08115	0	2.1992	0.979805	0.347112		2012	0	146	3.13072	0	1.6145	0.479561	0.423728		TCGA.2Z.A9JJ	0	41	11.5108	1	1.6666	7.32159	0.230815
1013	0	90	4.22799	1	2.7318	0.909093	0.262649		2013	1	66	4.1199	1	2.1621	0.571639	0.574488		TCGA.2Z.A9JK	1	11	8.93106	1	2.7318	3.67	0.693918
1014	0	89	3.85596	0	1.6666	1.3594	0.250098		2014	0	134	3.23568	0	1.6145	0.957498	0.228885		TCGA.2Z.A9JL	0	34	5.1607	0	1.6666	2.73061	0.0724713
1015	1	11	3.78737	0	2.2336	0.685433	0.368741		2015	1	31	4.30108	1	1.6145	0.648061	0.785722		TCGA.2Z.A9JM	0	32	5.01449	0	1.6666	2.73277	0.0158498
1016	1	4	7.5442	1	2.2336	2.755	0.779957		2016	1	62	8.21125	1	2.1338	3.07938	0.906927		TCGA.2Z.A9JN	0	25	5.36143	0	1.6666	1.22315	0.889109
1017	0	98	4.02546	0	1.6666	1.18251	0.401381		2017	1	132	3.26364	0	1.6145	0.443374	0.49201		TCGA.2Z.A9JP	0	30	4.39284	0	1.6666	2.02784	0.125827
1018	0	95	4.62283	1	3.2988	0.762194	0.298547		2018	1	59	6.29546	1	1.6145	2.80101	0.486238		TCGA.2Z.A9JQ	1	20	6.74024	1	1.6666	3.39146	0.348156
1019	0	82	4.60261	1	3.2988	0.820157	0.262397		2019	1	116	4.06479	0	1.6145	1.20647	0.421684		TCGA.2Z.A9JR	0	6	3.93572	0	1.0996	2.27502	0.017013
1020	0	86	3.48152	0	1.6666	0.877986	0.344241		2020	0	128	3.82064	0	2.1621	0.92945	0.285032		TCGA.2Z.A9JS	0	17	5.53246	1	1.6666	1.5897	0.774083
1021	0	75	3.01257	0	1.6666	0.694044	0.256373		2021	0	128	2.25923	0	1.6145	0.657084	0.00536413		TCGA.2Z.A9JT	0	23	4.89251	0	1.6666	2.50264	0.0825223
1022	0	64	3.57895	0	1.6666	1.12155	0.261647		2022	0	127	3.70621	0	2.1621	0.976842	0.218273		TCGA.4A.A93W	0	1	4.53329	0	1.0996	2.34345	0.210485
1023	0	85	2.81906	0	1.6666	0.542034	0.257492		2023	0	126	4.41494	1	1.6145	1.52005	0.400733		TCGA.4A.A93Y	0	12	6.55718	1	2.1992	3.56931	0.0162586
1024	1	5	6.02789	1	2.7662	2.32439	0.240243		2024	0	126	3.65123	0	1.6145	0.930679	0.39997		TCGA.A4.7583	0	1	3.76677	0	2.2336	1.37133	0.0240515
1025	0	82	6.69772	1	2.1992	3.15599	0.272654		2025	1	89	4.89614	1	1.6145	1.91441	0.389916		TCGA.A4.7584	0	22	2.73227	0	1.6666	0.956207	0.0211007
1026	0	48	3.35689	0	2.2336	0.610683	0.241866		2026	0	125	2.91715	0	1.6145	0.68407	0.242127		TCGA.A4.7585	0	36	9.149	1	3.2988	3.31864	0.763004
1027	0	90	2.95036	0	1.6666	0.681257	0.239013		2027	0	123	3.29656	0	1.6145	0.867221	0.296358		TCGA.A4.7734	0	1	4.56994	0	1.6666	2.27351	0.0724761
1028	0	79	3.62182	0	2.2336	0.826003	0.236796		2028	1	90	5.57989	1	1.6145	2.4652	0.379238		TCGA.A4.7915	0	1	16.7784	1	2.7662	11.1068	0.0122719
1029	0	77	3.30123	0	1.6666	0.632119	0.396481		2029	0	121	4.29777	1	1.6145	1.16964	0.528304		TCGA.A4.7996	1	17	5.64994	1	1.6666	1.81952	0.705852
1030	0	76	3.09362	0	1.6666	0.683683	0.29226		2030	0	121	2.55528	0	1.6145	0.8861	0.00539005		TCGA.A4.7997	0	31	5.27427	0	2.2336	2.53983	0.0230384
1031	1	4	5.841	1	2.7662	2.0057	0.325737		2031	0	72	6.26423	1	1.6145	1.91842	0.907835		TCGA.A4.8098	0	30	5.79051	1	2.2336	2.966	0.00990934
1032	1	19	5.11173	1	2.7318	1.43176	0.341788		2032	0	119	4.7017	1	1.6145	1.80616	0.369189		TCGA.A4.8310	0	26	4.9899	0	3.2988	1.62195	0.0157882
1033	0	74	2.86569	0	1.6666	0.597738	0.247855		2033	0	117	4.13276	1	1.6145	1.31936	0.392066		TCGA.A4.8311	0	25	3.80396	0	1.6666	1.78892	0.0193875
1034	0	73	3.29248	0	1.6666	0.851072	0.28562		2034	1	110	3.85566	0	2.1621	0.968216	0.279302		TCGA.A4.8515	0	24	4.59457	0	1.6666	1.0507	0.682384
1035	0	60	5.56021	1	2.7318	1.94763	0.258855		2035	0	111	3.19635	0	2.1621	0.284354	0.36462		TCGA.A4.8516	0	1	6.2246	1	3.2988	1.11937	0.731823
1036	0	85	3.61751	0	2.7318	0.766514	0.100686		2036	0	108	4.30305	1	1.6145	1.85133	0.195513		TCGA.A4.8518	0	20	2.74979	0	2.2336	0.593443	0.0196294
1037	0	52	4.20289	1	2.7318	0.92314	0.246212		2037	0	107	3.4593	0	1.6145	0.792257	0.395018		TCGA.A4.8630	0	15	2.72674	0	1.6666	0.971403	0.0115368
1038	0	77	3.94691	0	2.7318	0.737706	0.240008		2038	0	101	3.57035	0	2.1621	0.850117	0.228885		TCGA.A4.A48D	0	13	3.67743	0	2.2336	1.31394	0.0182864
1039	0	46	5.35328	1	2.7318	1.16783	0.563201		2039	0	100	3.472	0	1.6145	0.849402	0.371779		TCGA.A4.A4ZT	0	18	3.94737	0	2.2336	1.51407	0.0225764
1040	0	101	3.86942	0	2.7318	0.628178	0.264356		2040	1	51	4.24643	1	1.6145	0.691331	0.743704		TCGA.A4.A5DU	0	17	3.46811	0	1.6666	1.31144	0.126264
1041	0	60	4.13382	1	2.7318	0.882145	0.2401		2041	0	99	3.71698	0	1.6145	0.971891	0.404716		TCGA.A4.A5XZ	0	16	3.3918	0	1.6322	1.51197	0.0100786
1042	0	38	4.41411	1	3.2988	0.512404	0.34191		2042	0	92	3.62868	0	2.1338	0.633105	0.366927		TCGA.A4.A5Y0	0	9	5.49235	1	2.2336	2.71978	0.0175321
1043	1	11	3.83855	0	2.2336	0.695834	0.383082		2043	0	92	6.40443	1	1.6145	2.02797	0.907307		TCGA.A4.A5Y1	1	10	7.82402	1	2.7318	2.70738	0.745995
1044	0	57	2.91636	0	1.6666	0.634535	0.249037		2044	1	19	7.42006	1	1.6145	3.37008	0.634113		TCGA.A4.A6HP	0	13	4.14455	0	1.6666	2.04611	0.0225013
1045	0	115	3.65867	0	1.6666	0.53749	0.578787		2045	0	90	2.96223	0	1.6145	0.697798	0.252518		TCGA.A4.A772	0	1	3.32928	0	1.0996	1.80466	0.0175648
1046	0	71	4.34295	1	2.7318	1.03087	0.246531		2046	0	89	4.06105	0	2.1621	0.827332	0.426546		TCGA.A4.A7UZ	0	1	6.08271	1	2.7318	2.84113	0.0185903
1047	0	105	3.89099	0	2.7318	0.639398	0.267042		2047	0	58	4.84987	1	3.2007	0.842931	0.377405		TCGA.AL.3473	0	64	8.07232	1	2.7662	4.37633	0.00938621
1048	0	113	3.21687	0	1.6666	0.829618	0.267427		2048	0	87	3.20247	0	1.6145	1.38785	0.00490895		TCGA.AT.A5NU	0	3	2.57283	0	1.0996	0.99868	0.125944
1049	0	74	3.80613	0	2.2336	0.923204	0.259095		2049	1	13	7.34947	1	1.6145	3.4799	0.553354		TCGA.B1.7332	0	39	4.64611	0	2.7662	1.59674	0.0725165
1050	0	108	2.96766	0	1.6666	0.660477	0.255793		2050	0	87	3.21004	0	1.6145	0.795682	0.298615		TCGA.B1.A47M	1	14	8.26214	1	2.7318	2.90146	0.817166
1051	0	107	2.68015	0	1.6666	0.50328	0.223739		2051	0	87	4.39121	1	2.1621	1.14417	0.396403		TCGA.B1.A47N	0	37	4.24788	0	1.6666	1.69526	0.234079
1052	0	106	3.64347	0	2.1992	0.802253	0.267988		2052	0	86	3.93327	0	2.1621	0.771727	0.405297		TCGA.B3.3925	0	35	4.65885	0	2.7318	1.30928	0.22984
1053	0	102	5.98926	1	2.7318	1.71563	0.535843		2053	0	84	5.93522	1	2.1338	2.78957	0.184343		TCGA.B3.3926	0	30	3.81355	0	1.6666	1.79198	0.02153
1054	0	62	3.70363	0	2.7318	0.650565	0.190359		2054	0	83	4.40133	1	2.6814	0.850972	0.373626		TCGA.B3.4103	0	31	4.08923	0	1.6666	1.57827	0.231247
1055	0	100	6.00814	1	3.2988	0.705575	0.852789		2055	1	26	6.32299	1	2.1621	2.46464	0.481982		TCGA.B3.A6W5	0	11	3.81577	0	1.6666	1.80148	0.0177107
1056	0	100	3.40614	0	1.6666	1.01853	0.246567		2056	0	80	1.92403	0	1.5862	0.419393	0.00401874		TCGA.B9.4113	0	52	4.98716	0	1.6666	1.25568	0.730907
1057	0	38	2.76093	0	1.6666	0.536533	0.238105		2057	0	80	4.55645	1	2.1338	1.22011	0.431197		TCGA.B9.5155	0	23	5.44034	1	2.7318	0.649523	0.850837
1058	0	97	4.71731	1	3.2988	0.904935	0.264348		2058	0	79	4.07414	0	1.0669	1.47289	0.474305		TCGA.B9.7268	0	23	2.91625	0	1.6322	1.14664	0.00879077
1059	0	56	3.80128	0	2.1992	0.947896	0.256428		2059	0	78	3.81753	0	2.1338	0.784812	0.364184		TCGA.B9.A44B	0	13	7.54746	1	3.8658	1.76451	0.731381
1060	0	53	5.43437	1	2.7662	0.694861	0.815003		2060	1	77	4.78502	1	2.1621	1.33283	0.453399		TCGA.B9.A5W7	1	19	5.80953	1	1.6666	1.69151	0.829367
1061	0	51	2.86149	0	1.6666	0.596611	0.246814		2061	1	75	3.50823	0	1.6145	0.86975	0.375553		TCGA.B9.A5W8	0	18	4.0734	0	2.7662	1.27075	0.0149831
1062	0	87	3.2903	0	2.1992	0.526238	0.269337		2062	0	74	3.13041	0	1.6145	0.446378	0.439907		TCGA.B9.A5W9	0	1	3.8924	0	2.2336	1.48162	0.0176249
1063	0	49	4.1236	1	2.7318	0.863652	0.245298		2063	0	72	4.15643	1	1.6145	1.32318	0.399187		TCGA.B9.A69E	0	16	4.3288	0	2.7318	1.48192	0.0196285
1064	0	48	4.18647	1	2.7318	0.780009	0.310267		2064	0	69	3.59382	0	1.6145	0.916409	0.385164		TCGA.B9.A8YH	0	18	3.61526	0	1.6666	1.64025	0.0206983
1065	0	84	4.64608	1	3.2988	0.582859	0.39546		2065	0	67	4.14107	1	1.6145	0.517139	0.789218		TCGA.B9.A8YI	0	13	2.90109	0	2.2336	0.623288	0.0624672
1066	0	83	3.35559	0	1.6666	0.653323	0.406723		2066	1	16	8.99433	1	2.6814	4.36578	0.392803		TCGA.BQ.5875	0	88	7.02954	1	3.2988	1.44073	0.879878
1067	0	35	4.18619	1	2.2336	1.25916	0.238526		2067	1	30	4.52073	1	1.6145	1.57432	0.41428		TCGA.BQ.5876	0	20	4.59294	0	2.2336	2.01911	0.019863
1068	0	29	4.50365	1	1.6666	1.5363	0.409346		2068	0	64	3.8723	0	2.1621	1.10762	0.217161		TCGA.BQ.5878	1	35	10.2651	1	3.2988	4.26259	0.723525
1069	0	7	5.26906	1	2.2336	1.51565	0.524059		2069	0	64	5.62907	1	2.1621	2.00353	0.444748		TCGA.BQ.5879	1	20	14.7507	1	2.7318	8.03237	0.76295
1070	0	80	3.93828	0	1.6666	0.706269	0.60215		2070	1	8	4.90367	1	2.6814	1.46342	0.263733		TCGA.BQ.5880	1	33	7.50934	1	3.2988	2.2127	0.683072
1071	0	79	3.00159	0	1.0996	1.00444	0.28605		2071	0	61	4.03914	0	2.7097	1.04815	0.129853		TCGA.BQ.5881	0	49	3.78873	0	2.2336	0.955434	0.236654
1072	0	77	4.17945	1	1.6666	1.59621	0.256721		2072	0	59	4.4686	1	2.1621	1.45303	0.274125		TCGA.BQ.5882	1	12	9.03172	1	2.7318	4.69542	0.228557
1073	0	8	4.65559	1	2.7318	1.28221	0.241895		2073	1	11	5.18565	1	2.1338	1.72651	0.421592		TCGA.BQ.5883	0	42	3.31248	0	2.2336	1.0196	0.0241601
1074	0	75	4.39384	1	1.6666	1.73548	0.269791		2074	0	56	3.84681	0	2.1621	1.22208	0.151262		TCGA.BQ.5884	0	27	2.56464	0	1.6666	0.824365	0.02215
1075	0	74	3.99162	0	2.2336	0.92147	0.330438		2075	0	55	3.09025	0	2.1621	0.572868	0.182604		TCGA.BQ.5885	0	31	9.54793	1	3.2988	5.01285	0.0825339
1076	0	57	3.0451	0	1.6666	0.748855	0.241815		2076	0	55	3.55652	0	2.1621	1.00445	0.147833		TCGA.BQ.5886	0	27	5.09224	0	3.2988	1.69293	0.0198197
1077	0	13	5.28186	1	1.6666	1.24223	0.849503		2077	0	54	7.08192	1	1.6145	4.13274	0.131056		TCGA.BQ.5887	0	26	5.86552	1	3.2988	1.86519	0.229072
1078	0	72	3.67774	0	1.6666	0.398648	0.654221		2078	0	50	2.64764	0	1.0669	1.09787	0.116403		TCGA.BQ.5888	0	14	6.89548	1	2.2336	3.79765	0.0213655
1079	0	70	4.76489	1	3.2988	0.979646	0.245735		2079	0	50	2.42384	0	1.6145	0.397418	0.195448		TCGA.BQ.5890	0	8	6.72847	1	3.2988	2.98293	0.00805111
1080	0	69	4.54319	1	2.1992	1.23069	0.399477		2080	1	13	4.8255	1	1.6145	1.88626	0.376896		TCGA.BQ.5891	0	1	6.37987	1	3.2988	2.68081	0.0239595
1081	0	69	3.22816	0	1.6666	0.81436	0.279209		2081	0	49	3.21042	0	1.6145	1.19006	0.10507		TCGA.BQ.5892	0	13	4.32429	0	2.2336	1.38121	0.231063
1082	0	69	3.87194	0	2.2336	0.980492	0.255967		2082	0	49	4.02746	0	2.1621	1.0613	0.298871		TCGA.BQ.7044	0	126	5.44293	1	3.2988	1.8366	0.0825248
1083	0	69	5.52231	1	1.6666	1.21839	0.952581		2083	0	48	3.57836	0	2.1621	0.787012	0.262919		TCGA.BQ.7045	0	49	6.27292	1	2.2336	3.16473	0.0956304
1084	0	13	5.3357	1	2.7318	1.46806	0.409071		2084	0	48	3.67607	0	1.6145	1.02101	0.365046		TCGA.BQ.7046	0	99	3.94423	0	2.2336	1.50872	0.0240156
1085	0	62	3.31539	0	1.6666	0.940995	0.250164		2085	0	48	4.10698	1	2.1338	1.30761	0.217418		TCGA.BQ.7048	1	71	6.66302	1	2.7318	3.31645	0.00567345
1086	0	61	4.15889	1	1.6666	1.03767	0.523226		2086	0	26	3.57455	0	2.1338	0.733034	0.29728		TCGA.BQ.7050	0	63	3.65914	0	2.2336	1.31892	0.00889099
1087	0	59	5.06696	1	2.1992	1.38106	0.524659		2087	0	178	1.80335	0	1.0669	0.379505	0.148369		TCGA.BQ.7051	0	52	4.68332	0	2.7662	1.30669	0.229109
1088	0	59	3.01011	0	1.6666	0.615212	0.294156		2088	0	59	2.47944	0	1.6145	0.826577	0.00580645		TCGA.BQ.7053	0	51	5.60514	1	2.7318	2.32156	0.0922833
1089	0	17	4.50541	1	3.2988	0.663295	0.3025		2089	0	172	2.56047	0	1.0669	0.870869	0.194761		TCGA.BQ.7055	0	27	2.87715	0	1.6666	0.85194	0.127365
1090	0	57	3.79936	0	1.6666	0.995569	0.407273		2090	0	172	3.35861	0	1.6145	1.14705	0.182506		TCGA.BQ.7058	1	10	4.92694	0	3.2988	1.0649	0.265445
1091	0	56	3.70212	0	1.6666	1.06018	0.33859		2091	0	57	3.07482	0	1.6145	0.968373	0.162417		TCGA.BQ.7059	0	8	3.94407	0	1.6666	1.89356	0.021237
1092	0	55	3.93023	0	2.7662	0.712209	0.234889		2092	0	145	2.80449	0	1.6145	0.485987	0.296601		TCGA.BQ.7060	0	8	2.72317	0	1.6666	0.952394	0.0195152
1093	0	55	2.90629	0	1.6666	0.629805	0.247536		2093	0	28	3.44411	0	2.6531	0.469616	0.206463		TCGA.BQ.7061	0	8	4.55472	0	2.2336	1.77176	0.126818
1094	0	54	3.55405	0	2.1992	0.661561	0.303106		2094	0	163	4.47448	1	3.2007	0.923379	0.195243		TCGA.BQ.7062	0	4	2.982	0	1.6666	0.934846	0.126493
1095	0	52	3.30325	0	2.2336	0.571953	0.240505		2095	0	24	5.21096	1	2.1338	1.76706	0.411296		TCGA.DW.5560	0	50	3.72418	0	1.6666	1.74629	0.010006
1096	0	16	3.58625	0	2.2336	0.666717	0.301505		2096	0	137	4.09961	0	2.1621	1.51301	0.104442		TCGA.DW.5561	0	14	3.84324	0	1.6666	1.84074	0.00886096
1097	0	53	4.95174	1	2.7662	1.15101	0.40757		2097	0	159	2.54369	0	1.6145	0.887963	7.07e-05		TCGA.DW.7834	0	132	7.21982	1	1.6666	4.21098	0.127913
1098	0	12	3.18941	0	2.2336	0.474901	0.244908		2098	1	132	4.98776	1	3.2007	1.17297	0.267715		TCGA.DW.7836	0	37	4.63269	0	1.6666	2.42391	0.0224548
1099	0	16	4.557	1	3.2988	0.617583	0.344553		2099	0	12	6.04172	1	2.1621	2.34826	0.432252		TCGA.DW.7837	0	39	3.52007	0	1.6666	1.56371	0.0221112
1100	0	53	4.20034	1	2.7318	0.803355	0.304074		2100	0	18	5.06506	1	3.2007	1.53929	0.11718		TCGA.DW.7838	1	13	7.10261	1	1.6666	2.81532	0.768819
1101	0	15	5.22729	1	2.8006	0.968066	0.590826		2101	0	155	4.25149	1	1.6145	1.1503	0.520214		TCGA.DW.7839	0	14	4.20196	0	1.6666	1.71202	0.208396
1102	0	52	2.8129	0	2.2336	0.399868	0.138682		2102	1	14	7.86162	1	2.1621	2.8411	0.881792		TCGA.DW.7840	0	4	4.50564	0	2.2336	1.73347	0.126975
1103	0	52	2.73931	0	1.6666	0.525461	0.235327		2103	0	154	2.64885	0	1.6145	0.596366	0.183244		TCGA.DW.7841	0	15	4.55093	0	1.6666	2.39641	0.00488685
1104	0	11	3.22945	0	2.7662	0.261201	0.190089		2104	0	152	3.61097	0	2.1621	0.74042	0.298196		TCGA.DW.7842	0	4	3.75026	0	1.6666	1.75695	0.0146799
1105	1	13	5.37634	1	2.2336	1.59812	0.524326		2105	0	152	4.69989	1	2.1621	1.39775	0.389162		TCGA.DW.7963	0	42	4.87886	0	2.2336	2.08633	0.0955033
1106	0	51	3.50274	0	2.7318	0.39314	0.240447		2106	0	149	4.99253	1	1.6145	1.81449	0.475616		TCGA.EV.5901	0	35	3.97502	0	1.6666	1.93994	0.0102232
1107	0	50	4.16343	1	1.6666	0.85826	0.61306		2107	0	148	4.21909	1	3.2007	0.526094	0.293308		TCGA.EV.5902	0	20	5.3001	0	1.6666	1.49226	0.733637
1108	1	40	6.37728	1	3.8658	1.28102	0.524156		2108	1	83	5.85811	1	2.1621	2.23458	0.418311		TCGA.EV.5903	0	26	4.95187	0	1.6666	1.24133	0.724544
1109	0	49	3.69214	0	2.7318	0.744957	0.139631		2109	0	60	6.56188	1	3.7483	0.859124	0.840117		TCGA.F9.A4JJ	1	4	16.8337	1	3.2988	9.27302	0.758917
1110	0	49	4.60622	1	3.2988	0.709444	0.318142		2110	1	75	4.94976	1	3.2007	0.925998	0.374566		TCGA.F9.A7Q0	0	14	5.84686	1	2.2336	1.41637	0.79239
1111	1	8	5.16224	1	3.2988	1.30194	0.238449		2111	0	108	6.21061	1	2.6531	1.01199	0.991388		TCGA.F9.A7VF	0	3	7.16947	1	1.6666	2.92945	0.738175
1112	0	48	3.10571	0	1.6666	0.722884	0.277601		2112	0	131	4.87062	1	2.6531	1.20499	0.387393		TCGA.F9.A97G	0	1	7.34138	1	3.2988	1.83442	0.805028
1113	0	152	5.20607	1	2.2336	0.673259	0.913845		2113	0	126	5.86288	1	1.0669	3.40194	0.206638		TCGA.G7.6790	1	52	5.04073	0	2.2336	0.991363	0.694782
1114	1	7	4.35518	1	2.2336	1.30743	0.279037		2114	0	125	3.43607	0	1.6145	0.768037	0.398086		TCGA.G7.6792	0	93	5.69701	1	2.2336	1.40967	0.738735
1115	0	146	3.42696	0	2.2336	0.650732	0.248826		2115	0	124	5.2837	1	2.6531	1.23188	0.531161		TCGA.G7.6795	0	40	5.34377	0	2.2336	1.12005	0.746741
1116	0	108	4.10557	1	2.2336	0.956166	0.356698		2116	0	123	4.68251	1	2.6531	0.845308	0.492555		TCGA.G7.6796	0	73	5.36332	0	2.2336	1.15206	0.738452
1117	0	53	3.08718	0	1.6666	0.662058	0.300436		2117	0	121	3.5125	0	1.6145	1.44807	0.0931455		TCGA.G7.6797	0	26	5.67019	1	2.7318	0.985622	0.773119
1118	0	80	3.42978	0	2.2336	0.633639	0.258291		2118	0	120	3.73135	0	1.6145	1.43387	0.183291		TCGA.G7.7501	1	4	7.63375	1	3.2988	3.05212	0.318089
1119	0	99	4.59935	1	1.6666	1.31797	0.552942		2119	0	120	5.3371	1	3.2007	1.23303	0.370969		TCGA.G7.7502	0	27	6.21812	1	2.2336	2.00579	0.643992
1120	0	49	3.22948	0	2.2336	0.399036	0.297394		2120	1	50	4.82906	1	2.1621	0.857109	0.703773		TCGA.G7.A4TM	0	26	6.66015	1	1.6666	2.60214	0.705375
1121	0	136	2.77852	0	2.1992	0.184717	0.242586		2121	0	114	5.1066	1	2.6531	1.34469	0.408456		TCGA.G7.A8LC	0	24	6.90048	1	1.6666	2.59364	0.80088
1122	0	135	3.73319	0	2.7318	0.371097	0.338846		2122	0	107	3.80482	0	1.6145	0.998713	0.424923		TCGA.G7.A8LD	1	7	10.9369	1	3.2988	4.83863	0.695924
1123	1	49	4.86799	1	2.2336	0.584626	0.828901		2123	0	84	3.25994	0	1.6145	0.832128	0.299678		TCGA.G7.A8LE	1	49	5.7084	1	1.6666	1.78592	0.74457
1124	1	18	3.71776	0	2.7662	0.479643	0.268368		2124	1	20	4.90748	1	1.6145	1.85488	0.423457		TCGA.GL.7966	0	4	14.3926	1	3.2988	8.2304	0.343354
1125	1	97	4.66542	1	2.7662	1.05091	0.347926		2125	0	107	3.34827	0	1.6145	1.13593	0.184041		TCGA.GL.A4EM	0	2	6.51152	1	2.2336	1.93576	0.789881
1126	0	121	5.15944	1	2.2336	1.18391	0.645329		2126	0	28	7.35401	1	2.1621	3.45031	0.389692		TCGA.GL.A59R	0	13	6.52491	1	2.7318	1.69797	0.748067
1127	0	121	3.62016	0	2.7662	0.4415	0.250012		2127	1	12	8.12915	1	1.6145	4.44301	0.376632		TCGA.GL.A59T	0	19	5.95422	1	1.6666	1.97618	0.744543
1128	0	120	4.18201	1	2.1992	1.21031	0.272229		2128	1	53	5.17185	1	2.1621	1.56799	0.484903		TCGA.GL.A9DC	0	14	4.93474	0	1.6666	1.34467	0.667277
1129	0	117	5.04833	1	3.2988	1.19767	0.246368		2129	0	103	5.65044	1	2.1621	2.11116	0.400008		TCGA.GL.A9DD	0	12	5.66074	1	1.6666	1.81949	0.709972
1130	0	117	3.82379	0	2.7318	0.650128	0.236234		2130	0	102	2.90342	0	2.1621	0.563306	0.116302		TCGA.GL.A9DE	0	17	5.56512	1	2.8006	0.894621	0.755276
1131	0	116	3.7632	0	2.2336	0.816683	0.295096		2131	0	101	4.00484	0	1.6145	1.24242	0.381242		TCGA.HE.A5NF	0	87	3.70457	0	2.2336	1.11625	0.125693
1132	0	103	5.38117	1	2.7662	0.654318	0.814695		2132	0	101	3.41349	0	1.0669	1.14831	0.382661		TCGA.IA.A40U	0	18	4.95141	0	3.2988	1.60771	0.00815412
1133	0	92	3.48292	0	3.2988	0.487698	0.000181638		2133	0	100	2.88627	0	1.6145	0.661628	0.241415		TCGA.IA.A40X	0	21	4.89801	0	1.0996	2.60955	0.218397
1134	1	23	4.57988	1	2.7662	0.992224	0.344241		2134	0	100	4.77588	1	1.6145	1.80938	0.395795		TCGA.IA.A40Y	0	3	8.61475	1	3.2988	4.45773	0.000545343
1135	0	116	4.3	1	2.2336	1.28794	0.267642		2135	0	76	4.40001	1	1.6145	1.4834	0.41306		TCGA.IA.A83S	0	87	7.97219	1	2.7662	2.6976	0.795804
1136	1	55	5.71188	1	2.7318	0.907242	0.827455		2136	1	24	5.93681	1	2.1621	2.1677	0.481066		TCGA.IA.A83T	0	90	5.6333	1	2.1992	1.51179	0.675673
1137	0	76	4.46147	1	3.2988	0.608656	0.312636		2137	1	48	6.56815	1	1.6145	3.12035	0.433025		TCGA.IZ.8195	0	23	3.93654	0	2.1992	1.0973	0.234453
1138	0	84	3.88548	0	3.2988	0.696902	0.0504138		2138	1	33	7.54033	1	3.2007	2.05041	0.806783		TCGA.IZ.8196	0	22	3.35122	0	1.0996	1.80983	0.0233655
1139	1	6	4.3416	1	1.6666	1.55498	0.33859		2139	1	50	4.52712	1	2.1338	1.28352	0.388913		TCGA.IZ.A6M8	0	17	4.25277	0	1.6666	2.16529	0.00509422
1140	0	79	4.23845	1	1.6666	1.5242	0.314512		2140	1	42	6.28137	1	3.7483	1.61033	0.364583		TCGA.IZ.A6M9	0	13	4.91639	0	1.6666	2.42854	0.12799
1141	0	78	3.88789	0	2.1992	1.01448	0.25664		2141	1	60	6.39729	1	3.2007	1.57571	0.605553		TCGA.J7.6720	0	13	4.28442	0	1.6666	2.15422	0.0225621
1142	0	76	2.95836	0	1.6666	0.615467	0.274362		2142	0	83	2.90159	0	1.0669	1.01691	0.252665		TCGA.J7.8537	1	8	10.8027	1	2.7318	5.07202	0.716607
1143	0	19	5.66349	1	3.2988	0.585075	0.780996		2143	1	10	6.38367	1	3.2007	1.23863	0.765927		TCGA.KV.A74V	0	12	2.96589	0	1.0996	1.5144	0.0220291
1144	1	36	4.5359	1	2.2336	0.921561	0.537223		2144	0	82	4.76313	1	1.6145	1.41993	0.582224		TCGA.MH.A55W	0	35	2.86842	0	1.6666	0.732295	0.182806
1145	0	72	5.87962	1	2.2336	1.03852	0.990412		2145	0	81	5.68238	1	2.6814	1.68582	0.450422		TCGA.MH.A55Z	0	29	5.00206	0	1.6666	1.26188	0.733521
1146	0	71	5.3157	1	2.7662	0.727206	0.754019		2146	1	61	4.91814	1	3.2007	1.22283	0.216768		TCGA.MH.A560	0	31	2.95712	0	2.2336	0.414054	0.186518
1147	1	34	4.14707	1	2.7318	0.724536	0.322539		2147	0	79	3.75312	0	2.1621	1.08342	0.183758		TCGA.MH.A561	0	29	3.42275	0	1.6666	1.49627	0.0182526
1148	0	36	4.34742	1	2.2336	0.622934	0.612264		2148	1	20	6.44889	1	3.229	1.90685	0.453235		TCGA.MH.A562	0	21	5.71152	1	1.6666	3.04462	0.127572
1149	0	68	3.23147	0	1.6666	0.677004	0.347926		2149	0	77	3.73868	0	2.1338	0.905783	0.274808		TCGA.MH.A855	1	1	7.999	1	2.7662	3.16828	0.574824
1150	0	68	3.07528	0	1.6666	0.735536	0.259824		2150	0	78	3.37518	0	1.6145	0.759149	0.379311		TCGA.MH.A856	0	32	8.45469	1	1.6666	4.07227	0.665304
1151	0	68	3.75867	0	2.2336	0.8756	0.264441		2151	0	3	5.56563	1	3.2007	1.41628	0.367818		TCGA.O9.A75Z	0	16	6.65664	1	1.6666	2.38465	0.810858
1152	0	65	4.63293	1	2.2336	0.940784	0.564654		2152	0	49	5.20212	1	2.6814	1.90765	0.158972		TCGA.P4.A5E6	0	102	4.81926	0	3.2988	1.28728	0.115311
1153	1	25	6.10565	1	2.7662	1.12224	0.860199		2153	0	72	5.36765	1	1.6145	1.43229	0.805875		TCGA.P4.A5E7	0	89	7.14377	1	1.6666	3.05194	0.668252
1154	0	62	4.32745	1	2.2336	0.609985	0.611035		2154	0	72	2.86844	0	1.6145	0.718983	0.20647		TCGA.P4.A5E8	1	2	16.7967	1	3.2988	9.31838	0.722567
1155	0	62	3.8827	0	2.2336	0.986258	0.257226		2155	0	71	3.05786	0	2.1621	0.706116	0.104855		TCGA.P4.A5EA	1	2	21.6729	1	3.2988	14.1872	0.184374
1156	1	44	3.98048	0	1.6666	1.41385	0.270676		2156	0	71	3.1244	0	1.6145	1.01281	0.159432		TCGA.P4.A5EB	0	101	5.45151	1	2.2336	1.06282	0.815791
1157	1	24	6.0847	1	3.2988	0.818587	0.82638		2157	0	71	3.20845	0	2.1338	0.61161	0.217792		TCGA.P4.A5ED	0	94	9.73598	1	1.6666	5.21098	0.592958
1158	0	61	5.10172	1	2.2336	1.30137	0.56571		2158	0	70	4.29171	1	3.2007	0.837007	0.168209		TCGA.P4.AAVK	1	8	6.92524	1	3.2988	1.42173	0.849574
1159	0	59	3.89235	0	1.6666	1.06475	0.408638		2159	0	70	2.43219	0	1.6145	0.357599	0.218178		TCGA.P4.AAVL	1	2	8.98527	1	3.2988	3.33989	0.690346
1160	0	59	2.66554	0	1.6666	0.459647	0.239618		2160	1	55	4.53276	1	1.6145	1.66947	0.372123		TCGA.P4.AAVM	0	52	5.32962	0	2.2336	0.907965	0.845522
1161	0	57	4.09038	0	2.7662	0.732547	0.28576		2161	1	47	6.13283	1	2.1621	2.81152	0.239359		TCGA.PJ.A5Z8	0	20	6.87135	1	1.6666	2.77018	0.703106
1162	0	56	3.73497	0	2.1992	0.895786	0.25682		2162	0	68	3.57955	0	2.1621	0.58098	0.364562		TCGA.PJ.A5Z9	0	18	6.33287	1	1.6666	2.18689	0.784946
1163	0	52	4.73317	1	2.7662	1.23078	0.285334		2163	0	68	5.40894	1	1.6145	2.51429	0.290167		TCGA.Q2.A5QZ	1	14	8.85457	1	3.2988	4.61705	0.0134345
1164	0	52	3.02001	0	1.6666	0.389953	0.408548		2164	0	45	6.34614	1	2.1621	2.62631	0.411378		TCGA.SX.A71R	0	49	5.90897	1	1.6666	1.90409	0.762755
1165	0	52	5.34669	1	3.2988	1.31899	0.300165		2165	0	67	3.4289	0	2.1621	0.250805	0.46947		TCGA.SX.A71S	0	51	5.90256	1	1.6666	1.92439	0.750347
1166	0	51	3.77067	0	2.7662	0.521244	0.268044		2166	0	43	4.68336	1	2.1621	1.28609	0.437724		TCGA.SX.A71U	0	46	5.99109	1	1.6666	2.0998	0.697839
1167	0	51	4.03566	0	2.7662	0.678491	0.291517		2167	0	65	5.13413	1	2.1338	1.72532	0.402601		TCGA.SX.A71V	0	30	5.21192	0	2.2336	1.20715	0.653858
1168	0	51	3.49735	0	1.6666	0.761667	0.407383		2168	0	42	3.42336	0	2.1621	0.935748	0.130969		TCGA.SX.A71W	0	36	5.42507	1	1.6666	1.71662	0.670934
1169	0	50	2.71034	0	1.6666	0.427125	0.272612		2169	1	43	5.08229	1	3.2007	1.52639	0.130062		TCGA.SX.A7SL	0	28	5.59208	1	1.6666	1.68245	0.75118
1170	0	50	4.14453	1	2.2336	1.22414	0.239893		2170	0	64	5.5057	1	2.1621	1.78987	0.5028		TCGA.SX.A7SN	0	20	6.39569	1	1.6666	2.11741	0.842945
1171	0	49	3.98859	0	2.2336	1.02496	0.27846		2171	0	64	4.22252	1	3.2007	0.635496	0.240882		TCGA.SX.A7SO	0	42	5.33562	0	1.6666	1.59571	0.696326
1172	1	24	5.87039	1	2.7662	1.52958	0.57074		2172	0	63	3.12031	0	1.6145	0.496313	0.411545		TCGA.SX.A7SP	0	17	6.79624	1	2.2336	2.05128	0.841345
1173	0	49	3.75357	0	1.6666	0.978045	0.398481		2173	0	40	4.32486	1	2.1621	1.09578	0.394954		TCGA.SX.A7SQ	0	43	4.82904	0	1.6666	1.88058	0.363913
1174	1	13	5.79841	1	3.2988	0.565062	0.842098		2174	1	53	4.85771	1	3.2007	0.872668	0.365779		TCGA.SX.A7SR	0	27	4.95573	0	2.7662	1.24029	0.365235
1175	1	9	4.25779	1	1.6322	1.65221	0.270293		2175	1	36	5.36597	1	2.6531	1.49466	0.433362		TCGA.SX.A7SS	0	54	3.10583	0	1.6666	0.736341	0.271041
1176	0	46	2.97972	0	1.6666	0.711087	0.235517		2176	0	61	2.96914	0	1.6145	0.458571	0.372634		TCGA.SX.A7SU	0	45	6.55305	1	1.6666	3.21251	0.36491
1177	0	46	3.21356	0	1.6666	1.00564	0.179715		2177	0	61	4.17461	1	1.6145	1.31011	0.412514		TCGA.UZ.A9PJ	0	27	6.57521	1	1.6666	2.05584	0.941402
1178	0	46	4.29343	1	1.6666	1.71806	0.240192		2178	0	61	3.81647	0	1.6145	1.09206	0.383504		TCGA.UZ.A9PK	1	106	6.02417	1	1.6666	1.88886	0.814013
1179	0	46	3.58671	0	2.2336	0.716183	0.277387		2179	0	61	3.87485	0	1.6145	1.15998	0.372334		TCGA.UZ.A9PL	0	106	4.06658	0	2.1992	1.63909	0.0177797
1180	0	45	3.34096	0	1.6666	0.967123	0.24705		2180	0	60	2.72971	0	1.6145	0.51849	0.252221		TCGA.UZ.A9PM	0	128	6.03265	1	2.1992	2.20457	0.487186
1181	0	45	4.81452	1	3.2988	1.03826	0.235808		2181	0	59	4.37739	1	2.1621	1.19105	0.368127		TCGA.UZ.A9PN	1	23	8.95639	1	3.2988	3.21485	0.740783
1182	0	45	2.94692	0	1.6666	0.632912	0.26145		2182	0	59	5.12707	1	2.1621	1.70859	0.398837		TCGA.UZ.A9PO	0	64	3.17898	0	2.2336	0.929201	0.0178257
1183	0	26	3.9007	0	2.2336	1.02574	0.244674		2183	0	59	2.87077	0	1.0669	0.75345	0.370346		TCGA.UZ.A9PP	0	101	5.53268	1	1.6666	2.17382	0.48729
1184	0	44	3.99765	0	1.6666	1.45035	0.259271		2184	0	59	4.97713	1	2.1621	1.57042	0.409719		TCGA.UZ.A9PQ	1	76	6.88496	1	3.2988	1.5043	0.793715
1185	0	43	4.28336	1	2.7662	0.76621	0.342561		2185	0	58	4.17398	1	1.0669	1.69898	0.401204		TCGA.UZ.A9PR	1	84	4.90945	0	1.6666	2.04342	0.314497
1186	1	32	5.32838	1	3.2988	1.43317	0.237131		2186	0	57	3.78342	0	1.6145	1.26683	0.285113		TCGA.UZ.A9PS	1	2	6.06042	1	2.1992	1.7785	0.706995
1187	0	4	5.30795	1	1.6666	1.2465	0.857318		2187	0	57	4.88656	1	2.1621	1.37437	0.471583		TCGA.UZ.A9PU	0	32	5.59259	1	1.6666	1.5094	0.836365
1188	0	52	4.02517	0	2.8006	0.693382	0.268913		2188	0	57	4.0762	0	2.1621	0.78798	0.451629		TCGA.UZ.A9PV	0	49	4.31464	0	1.0996	1.63962	0.473071
1189	0	50	5.10157	1	2.2336	1.24156	0.595025		2189	0	57	3.98024	0	2.1621	0.86775	0.375986		TCGA.UZ.A9PX	1	11	5.15529	0	1.6666	1.33676	0.754973
1190	1	39	5.94372	1	2.1648	1.4808	0.820161		2190	0	56	4.61256	1	2.1621	1.5414	0.285427		TCGA.UZ.A9PZ	0	22	6.52249	1	2.7318	2.06671	0.56605
1191	0	146	2.90145	0	1.6666	0.555216	0.28233		2191	0	54	5.16034	1	3.2007	1.11384	0.36234		TCGA.UZ.A9Q0	0	113	4.37904	0	1.6666	1.64092	0.310611
1192	0	176	2.47526	0	1.6666	0.314584	0.238553		2192	0	53	3.25097	0	1.6145	0.993201	0.217161		TCGA.UZ.A9Q1	0	53	3.2991	0	1.6666	0.836182	0.295449
1193	0	175	2.70082	0	1.6666	0.489998	0.238118		2193	0	53	4.47949	1	2.1621	1.18838	0.408236		TCGA.V9.A7HT	0	32	6.73355	1	2.7662	2.36128	0.490282
1194	0	173	3.49184	0	2.1992	0.743361	0.239291		2194	0	51	5.02785	1	2.6531	1.04421	0.526103		TCGA.WN.A9G9	1	27	9.09153	1	2.2336	4.75091	0.387718
1195	0	171	4.59553	1	2.2336	0.301634	0.864347		2195	0	29	2.92465	0	1.6145	0.694206	0.240002		TCGA.WN.AB4C	1	39	6.15916	1	2.2336	1.71498	0.764414
1196	1	60	3.61057	0	1.6666	1.01508	0.325951		2196	0	51	3.00101	0	1.6145	0.852153	0.191445		TCGA.Y8.A894	0	19	2.51445	0	1.0996	1.17321	0.0180434
1197	1	84	6.58388	1	2.1992	2.90923	0.350581		2197	0	51	5.3097	1	1.6145	2.21988	0.39705		TCGA.Y8.A895	0	17	5.37102	1	1.6666	1.46718	0.772903
1198	1	30	7.79122	1	2.1648	3.51441	0.52347		2198	0	28	3.67676	0	2.1621	1.15701	0.118596		TCGA.Y8.A896	0	19	8.01326	1	3.2988	2.49811	0.734394
1199	0	165	3.17316	0	1.6666	0.644386	0.341788		2199	0	50	3.83615	0	2.1621	0.38008	0.560738		TCGA.Y8.A897	1	15	6.38439	1	2.2336	1.83108	0.792981
1200	0	164	4.598	1	1.6666	1.09791	0.660502		2200	0	49	2.88079	0	1.6145	0.682801	0.228936		TCGA.Y8.A898	0	16	7.21364	1	1.6666	2.94386	0.747881
1201	0	163	3.18799	0	2.2336	0.479722	0.242		2201	0	49	4.21377	1	2.6531	0.695452	0.388029		TCGA.Y8.A8RY	0	26	5.53413	1	1.6666	1.75377	0.694134
1202	0	160	3.36319	0	2.1992	0.608164	0.2568		2202	0	49	5.07387	1	2.1621	1.66472	0.400166		TCGA.Y8.A8RZ	0	7	4.69162	0	2.2336	2.11974	0.00793945
1203	0	159	4.31303	1	2.7318	0.679611	0.40767		2203	0	48	4.044	0	1.6145	0.983386	0.523341		TCGA.Y8.A8S0	0	7	5.07366	0	1.0996	1.62758	0.767418
1204	1	60	4.8882	1	1.6666	1.00651	0.815675		2204	0	24	3.62681	0	1.6145	0.911965	0.399882		TCGA.Y8.A8S1	0	14	6.48021	1	2.2336	2.10923	0.692787
1205	1	72	4.95877	1	3.2988	1.08194	0.269175		2205	0	24	2.31582	0	1.0669	0.342513	0.361283
1206	0	149	3.49148	0	1.6666	0.349601	0.60753		2206	0	47	5.06233	1	2.6531	1.33822	0.394811
1207	0	114	3.71397	0	1.6666	1.21348	0.267804		2207	0	46	4.53636	1	1.6145	1.50406	0.454732
1208	0	144	3.59901	0	2.2336	0.792598	0.244531
1209	1	20	7.78535	1	3.2988	2.9917	0.40537
1210	0	143	3.07832	0	1.6666	0.763512	0.247239
1211	0	141	3.96073	0	1.6666	0.873723	0.528438
1212	0	134	4.10128	0	1.6666	1.73084	0.160897
1213	0	135	2.48434	0	1.6666	0.307197	0.24563
1214	0	129	4.14978	1	2.8006	0.781994	0.272746
1215	1	40	5.95098	1	3.2988	1.33259	0.523125
1216	0	128	3.32251	0	1.6666	0.948315	0.249276
1217	0	92	3.95101	0	1.6666	1.41974	0.256584
1218	0	127	3.79929	0	1.6666	1.2022	0.305768
1219	0	127	4.27089	1	2.2336	1.16477	0.317068
1220	0	122	2.54761	0	1.0996	0.755177	0.235952
1221	1	15	6.49248	1	1.0996	2.52733	0.864696
1222	0	126	3.30061	0	1.6666	0.858839	0.284895
1223	0	125	3.67395	0	2.2336	0.854055	0.242826
1224	0	124	4.29923	1	2.7318	0.926077	0.281379
1225	0	124	3.43775	0	1.6666	1.0608	0.237822
1226	0	123	4.30897	1	2.2336	1.00754	0.408757
1227	0	123	3.59928	0	2.2336	1.00933	0.13819
1228	0	121	2.77004	0	1.0996	0.819534	0.288868
1229	1	60	5.23857	1	1.6666	1.20555	0.851062
1230	1	53	4.34976	1	1.6666	1.75701	0.242471
1231	0	85	3.7771	0	2.2336	0.865188	0.276557
1232	0	115	6.18409	1	2.7318	0.975918	0.973169
1233	0	112	4.00232	0	2.8006	0.72262	0.245871
1234	0	115	2.65429	0	1.6666	0.445603	0.242239
1235	1	12	5.85222	1	2.2336	1.31655	0.843451
1236	0	108	3.29775	0	1.6666	0.849143	0.288569
1237	0	52	4.51324	1	2.2336	1.4658	0.261324
1238	1	47	6.07834	1	3.2988	2.01391	0.236905
1239	0	110	4.77304	1	1.6666	1.51207	0.523615
1240	1	55	8.05251	1	3.2988	2.33034	0.831706
1241	0	109	4.23054	1	1.6666	1.0899	0.524797
1242	0	109	4.03468	0	2.1992	0.847686	0.394337
1243	0	79	3.54973	0	1.6666	1.03883	0.291166
1244	0	109	4.68347	1	2.2336	1.06219	0.524236
1245	0	108	4.69367	1	3.2988	0.358057	0.52395
1246	0	108	5.94933	1	3.2988	1.57755	0.40219
1247	0	72	6.96121	1	3.2988	1.58836	0.781408
1248	0	106	3.74138	0	1.6666	1.23127	0.269483
1249	0	105	3.25583	0	1.6666	0.814291	0.289757
1250	1	80	4.98119	1	2.7318	1.13423	0.438304
1251	0	105	3.72918	0	1.6666	1.23948	0.260814
1252	1	17	7.49211	1	3.2988	2.94241	0.318142
1253	0	104	5.12341	1	3.2988	1.26664	0.241027
1254	0	99	3.51454	0	1.6322	0.909223	0.352751
1255	1	24	5.90059	1	3.2988	1.52906	0.407481
1256	1	16	5.32702	1	1.6666	1.27806	0.849065
1257	0	103	2.78504	0	1.0996	0.756077	0.325737
1258	0	102	3.26442	0	1.6666	0.862399	0.269396
1259	0	101	3.63453	0	1.6666	1.20132	0.243584
1260	0	101	4.46909	1	2.2336	1.34026	0.306203
1261	1	92	7.01316	1	3.2988	1.63212	0.779656
1262	0	100	3.14075	0	1.6666	0.833692	0.236499
1263	0	100	4.18682	1	2.1992	1.2085	0.274946
1264	0	99	4.59023	1	2.7662	0.870272	0.40807
1265	0	99	4.83876	1	1.6666	1.97124	0.323082
1266	1	8	8.64424	1	2.7662	3.09698	0.855042
1267	0	95	3.40123	0	2.1992	0.633415	0.258853
1268	0	94	4.42679	1	1.6666	0.949133	0.668511
1269	0	93	5.88372	1	1.6666	2.17402	0.620587
1270	1	24	5.53528	1	3.2988	1.59192	0.237788
1271	0	92	3.24249	0	1.6666	0.561449	0.408868
1272	0	91	2.72976	0	1.6666	0.518447	0.235143
1273	0	88	4.55426	1	2.7318	1.18904	0.249146
1274	0	89	4.57301	1	2.7318	0.980814	0.358537
1275	0	92	3.83536	0	2.2336	0.641745	0.408437
1276	0	91	3.77703	0	1.6666	1.31101	0.243871
1277	1	50	5.25316	1	3.2988	1.30185	0.273043
1278	0	90	6.36372	1	1.6666	3.17834	0.30974
1279	0	90	3.9113	0	1.6666	1.17687	0.36077
1280	1	14	8.31927	1	3.2988	3.5574	0.330438
1281	0	89	3.64511	0	1.6666	1.18445	0.255893
1282	0	89	5.29679	1	3.2988	0.825047	0.523792
1283	0	88	5.5283	1	2.2336	1.95053	0.40899
1284	0	88	3.06373	0	1.6666	0.42238	0.409237
1285	0	86	4.46571	1	1.6666	1.84178	0.244902
1286	0	81	4.79465	1	2.7662	1.35312	0.248609
1287	1	27	5.31701	1	2.8006	1.56897	0.329802
1288	1	10	8.51272	1	1.6666	4.90694	0.277428
1289	0	83	3.20575	0	1.6666	0.840594	0.257808
1290	1	36	5.02747	1	1.6666	2.2276	0.268888
1291	0	83	3.12104	0	1.6666	0.822204	0.234652
1292	0	50	5.20807	1	3.8658	0.786861	0.322539
1293	0	83	2.99735	0	1.6666	0.658906	0.267845
1294	0	82	4.04798	0	2.2336	0.924063	0.350581
1295	0	82	4.38452	1	1.6666	1.71488	0.276371
1296	1	69	4.57934	1	2.2336	1.08551	0.473208
1297	0	81	4.3957	1	2.1992	0.625852	0.640478
1298	0	48	3.25511	0	1.6666	0.872965	0.26067
1299	0	80	3.46252	0	1.6666	1.06351	0.245905
1300	1	45	4.68136	1	2.7318	0.97122	0.404423
1301	0	78	4.46079	1	1.6666	1.50594	0.407968
1302	0	78	4.37478	1	2.7662	1.0474	0.239207
1303	0	77	4.51285	1	2.7318	0.848865	0.400481
1304	0	77	3.666	0	1.6666	1.19485	0.258726
1305	0	77	3.84104	0	1.6666	0.789148	0.524492
1306	0	76	3.98891	0	1.6666	0.710761	0.619185
1307	0	75	4.35985	1	1.6666	1.68744	0.280474
1308	1	36	5.0461	1	3.2988	1.00765	0.338846
1309	0	75	3.69413	0	1.6666	1.24992	0.242368
1310	0	74	3.97313	0	1.6666	1.45491	0.247717
1311	0	73	5.49797	1	2.7662	1.86003	0.266922
1312	0	72	3.65849	0	1.6666	1.178	0.264145
1313	0	72	3.36784	0	1.6666	0.670017	0.403181
1314	0	71	3.58746	0	1.6666	1.08203	0.284288
1315	1	58	6.34311	1	3.3332	1.06972	0.789938
1316	1	30	5.75855	1	2.1992	1.37207	0.79189
1317	0	70	4.00357	0	1.6666	1.70246	0.137704
1318	0	70	5.46396	1	2.2336	2.17518	0.274215
1319	0	69	4.40041	1	2.2336	1.08011	0.40787
1320	1	12	6.47415	1	3.2988	2.25757	0.267651
1321	0	36	3.77645	0	2.2336	0.936368	0.24135
1322	0	68	5.23942	1	1.6666	1.39856	0.756595
1323	0	68	3.71818	0	2.2336	0.904632	0.234796
1324	0	57	4.70691	1	3.2988	0.941164	0.242602
1325	0	66	3.12283	0	2.1992	0.768986	0.0864756
1326	0	64	5.30078	1	2.7318	1.75211	0.256295
1327	0	64	4.84468	1	2.2336	1.68967	0.277327
1328	0	64	3.34601	0	1.6666	0.917453	0.273361
1329	0	68	4.72502	1	2.2336	1.66804	0.242477
1330	0	62	4.00909	0	1.6666	1.47982	0.249149
1331	0	61	3.7302	0	1.6666	1.24978	0.25614
1332	0	61	4.16974	1	1.6666	1.04542	0.523539
1333	0	61	4.71277	1	2.2336	1.08419	0.524561
1334	0	60	3.97846	0	2.2336	1.03636	0.269009
1335	0	59	5.25824	1	2.2336	1.23417	0.658191
1336	0	59	4.02601	0	1.6666	1.44972	0.270356
1337	0	59	3.57962	0	1.6666	0.589287	0.523307
1338	1	32	5.99885	1	2.2336	1.53716	0.790826
1339	0	58	4.85865	1	2.2336	1.4558	0.39749
1340	0	57	4.37639	1	2.7662	0.967908	0.278855
1341	1	10	8.89758	1	2.7318	3.40384	0.811908
1342	0	62	4.28048	1	1.6666	1.01136	0.582349
1343	0	62	3.92259	0	1.6666	1.39598	0.257453
1344	0	62	4.00159	0	1.6666	1.30979	0.329802
1345	1	14	7.37539	1	3.3332	1.8149	0.816235
1346	0	61	4.65125	1	3.2988	0.848854	0.266785
1347	0	60	5.54814	1	2.2336	0.87678	0.943878
1348	0	59	4.44904	1	1.6666	0.986321	0.658703
1349	0	45	4.66255	1	2.2336	1.44974	0.325951
1350	0	102	4.3988	1	2.7318	0.969684	0.2978
1351	0	134	3.26513	0	1.6666	0.915098	0.243784
1352	1	10	6.29009	1	1.6666	2.14668	0.788439
1353	1	65	4.5308	1	2.7318	1.12088	0.273704
1354	0	119	3.2388	0	1.6666	0.759481	0.310206
1355	0	111	4.58813	1	2.7662	1.19351	0.248519
1356	0	109	3.78759	0	2.2336	0.816477	0.304468
1357	0	108	3.97193	0	1.6666	1.38312	0.282515
1358	1	30	3.21771	0	1.6666	0.729187	0.317068
1359	0	106	3.84899	0	1.6666	1.03296	0.40777
1360	1	92	4.82972	1	1.6666	1.48532	0.558292
1361	1	58	5.28043	1	2.7662	1.52843	0.347112
1362	0	100	3.78052	0	1.6666	1.07813	0.35957
1363	0	90	3.46215	0	1.6666	1.06434	0.245355
1364	0	99	3.5775	0	2.2336	0.995318	0.136798
1365	1	46	6.57299	1	1.6666	2.367	0.787738
1366	0	91	2.36822	0	1.0996	0.572347	0.257572
1367	0	90	4.648	1	2.2336	1.27086	0.40827
1368	0	89	2.43563	0	1.0996	0.64804	0.246017
1369	0	88	4.00382	0	2.2336	1.06865	0.26279
1370	0	50	5.63197	1	2.2336	1.23815	0.798259
1371	0	86	3.24562	0	1.6666	0.564654	0.408481
1372	0	84	4.40187	1	1.6666	1.45952	0.408374
1373	1	21	6.60277	1	2.2336	2.91849	0.34191
1374	0	82	5.42877	1	1.6666	1.86618	0.598886
1375	0	82	4.0225	0	3.2988	0.367327	0.264346
1376	0	79	4.01615	0	1.6666	1.15929	0.409248
1377	0	79	4.01894	0	1.6666	1.44658	0.269215
1378	0	70	2.98826	0	1.6666	0.696367	0.245994
1379	0	76	4.62642	1	2.7318	1.26515	0.239187
1380	0	73	5.10738	1	2.2336	1.95847	0.245142
1381	0	72	5.08648	1	1.6666	2.32937	0.241333
1382	0	72	3.78709	0	1.6666	1.27058	0.267548

## Sheet: Fig. 3
ID	RFS status	RFS time	Multi-classifier defined risk group (0=low risk, 1=high risk)	Sex	Age group	stage group	Grade group
1001	0	142	0	2	1	1	0
1002	0	137	0	2	1	1	0
1003	1	10	0	1	1	1	0
1004	0	19	1	1	0	1	0
1005	0	17	1	1	0	1	0
1006	0	23	0	1	0	1	0
1007	0	101	0	2	0	1	1
1008	0	98	0	1	0	1	0
1009	0	6	1	1	0	2	1
1010	1	23	1	1	0	1	0
1011	0	25	1	2	0	2	1
1012	0	103	0	1	0	1	0
1013	0	90	1	1	1	2	0
1014	0	89	0	2	1	1	0
1015	1	11	0	1	0	1	1
1016	1	4	1	1	1	1	1
1017	0	98	0	2	0	1	0
1018	0	95	1	1	0	2	1
1019	0	82	1	1	1	2	1
1020	0	86	0	1	0	1	0
1021	0	75	0	1	1	1	0
1022	0	64	0	1	0	1	0
1023	0	85	0	1	1	1	0
1024	1	5	1	1	1	1	1
1025	0	82	1	2	0	1	0
1026	0	48	0	1	1	1	1
1027	0	90	0	1	0	1	0
1028	0	79	0	1	1	1	1
1029	0	77	0	2	0	1	0
1030	0	76	0	1	0	1	0
1031	1	4	1	1	1	1	1
1032	1	19	1	2	0	2	0
1033	0	74	0	1	1	1	0
1034	0	73	0	1	1	1	0
1035	0	60	1	1	0	2	0
1036	0	85	0	1	0	2	0
1037	0	52	1	1	1	2	0
1038	0	77	0	1	0	2	0
1039	0	46	1	1	0	2	0
1040	0	101	0	2	0	2	0
1041	0	60	1	1	0	2	0
1042	0	38	1	1	0	2	1
1043	1	11	0	2	0	1	1
1044	0	57	0	1	0	1	0
1045	0	115	0	1	0	1	0
1046	0	71	1	1	0	2	0
1047	0	105	0	1	0	2	0
1048	0	113	0	1	0	1	0
1049	0	74	0	1	0	1	1
1050	0	108	0	1	0	1	0
1051	0	107	0	1	0	1	0
1052	0	106	0	2	0	1	0
1053	0	102	1	1	0	2	0
1054	0	62	0	1	0	2	0
1055	0	100	1	2	0	2	1
1056	0	100	0	1	0	1	0
1057	0	38	0	1	1	1	0
1058	0	97	1	1	0	2	1
1059	0	56	0	1	0	1	0
1060	0	53	1	1	0	1	1
1061	0	51	0	1	0	1	0
1062	0	87	0	1	0	1	0
1063	0	49	1	1	0	2	0
1064	0	48	1	2	0	2	0
1065	0	84	1	1	0	2	1
1066	0	83	0	1	0	1	0
1067	0	35	1	1	0	1	1
1068	0	29	1	1	0	1	0
1069	0	7	1	2	1	1	1
1070	0	80	0	1	0	1	0
1071	0	79	0	1	0	1	0
1072	0	77	1	1	1	1	0
1073	0	8	1	2	1	2	0
1074	0	75	1	1	1	1	0
1075	0	74	0	2	0	1	1
1076	0	57	0	1	1	1	0
1077	0	13	1	1	1	1	0
1078	0	72	0	1	0	1	0
1079	0	70	1	1	0	2	1
1080	0	69	1	1	0	1	0
1081	0	69	0	1	1	1	0
1082	0	69	0	1	0	1	1
1083	0	69	1	2	1	1	0
1084	0	13	1	1	1	2	0
1085	0	62	0	2	0	1	0
1086	0	61	1	1	0	1	0
1087	0	59	1	1	1	1	0
1088	0	59	0	1	0	1	0
1089	0	17	1	1	0	2	1
1090	0	57	0	2	1	1	0
1091	0	56	0	1	0	1	0
1092	0	55	0	2	0	1	1
1093	0	55	0	1	1	1	0
1094	0	54	0	1	0	1	0
1095	0	52	0	1	0	1	1
1096	0	16	0	1	0	1	1
1097	0	53	1	1	1	1	1
1098	0	12	0	1	0	1	1
1099	0	16	1	1	1	2	1
1100	0	53	1	1	1	2	0
1101	0	15	1	1	1	1	1
1102	0	52	0	1	1	1	1
1103	0	52	0	2	0	1	0
1104	0	11	0	1	1	1	1
1105	1	13	1	1	1	1	1
1106	0	51	0	1	1	2	0
1107	0	50	1	1	0	1	0
1108	1	40	1	2	0	2	1
1109	0	49	0	1	0	2	0
1110	0	49	1	1	0	2	1
1111	1	8	1	1	0	2	1
1112	0	48	0	2	0	1	0
1113	0	152	1	1	1	1	1
1114	1	7	1	1	0	1	1
1115	0	146	0	1	1	1	1
1116	0	108	1	1	1	1	1
1117	0	53	0	2	1	1	0
1118	0	80	0	1	0	1	1
1119	0	99	1	1	1	1	0
1120	0	49	0	1	0	1	1
1121	0	136	0	1	0	1	0
1122	0	135	0	2	0	2	0
1123	1	49	1	1	0	1	1
1124	1	18	0	1	1	1	1
1125	1	97	1	1	1	1	1
1126	0	121	1	2	1	1	1
1127	0	121	0	1	0	1	1
1128	0	120	1	1	0	1	0
1129	0	117	1	1	1	2	1
1130	0	117	0	1	1	2	0
1131	0	116	0	1	1	1	1
1132	0	103	1	1	1	1	1
1133	0	92	0	1	0	2	1
1134	1	23	1	1	0	1	1
1135	0	116	1	1	0	1	1
1136	1	55	1	1	0	2	0
1137	0	76	1	1	0	2	1
1138	0	84	0	1	0	2	1
1139	1	6	1	1	0	1	0
1140	0	79	1	2	0	1	0
1141	0	78	0	1	1	1	0
1142	0	76	0	1	1	1	0
1143	0	19	1	1	0	2	1
1144	1	36	1	1	0	1	1
1145	0	72	1	2	0	1	1
1146	0	71	1	1	0	1	1
1147	1	34	1	2	0	2	0
1148	0	36	1	1	1	1	1
1149	0	68	0	1	1	1	0
1150	0	68	0	1	0	1	0
1151	0	68	0	2	0	1	1
1152	0	65	1	1	1	1	1
1153	1	25	1	1	0	1	1
1154	0	62	1	1	0	1	1
1155	0	62	0	1	1	1	1
1156	1	44	0	1	1	1	0
1157	1	24	1	2	0	2	1
1158	0	61	1	1	1	1	1
1159	0	59	0	1	1	1	0
1160	0	59	0	1	0	1	0
1161	0	57	0	1	0	1	1
1162	0	56	0	2	1	1	0
1163	0	52	1	1	0	1	1
1164	0	52	0	1	1	1	0
1165	0	52	1	1	0	2	1
1166	0	51	0	1	0	1	1
1167	0	51	0	1	0	1	1
1168	0	51	0	1	0	1	0
1169	0	50	0	1	0	1	0
1170	0	50	1	1	0	1	1
1171	0	49	0	1	1	1	1
1172	1	24	1	1	1	1	1
1173	0	49	0	1	1	1	0
1174	1	13	1	1	0	2	1
1175	1	9	1	1	1	1	0
1176	0	46	0	2	0	1	0
1177	0	46	0	2	0	1	0
1178	0	46	1	1	0	1	0
1179	0	46	0	1	0	1	1
1180	0	45	0	1	1	1	0
1181	0	45	1	2	0	2	1
1182	0	45	0	1	0	1	0
1183	0	26	0	1	0	1	1
1184	0	44	0	1	0	1	0
1185	0	43	1	1	1	1	1
1186	1	32	1	1	0	2	1
1187	0	4	1	1	1	1	0
1188	0	52	0	1	0	1	1
1189	0	50	1	1	0	1	1
1190	1	39	1	1	0	2	0
1191	0	146	0	1	1	1	0
1192	0	176	0	1	0	1	0
1193	0	175	0	1	1	1	0
1194	0	173	0	1	1	1	0
1195	0	171	1	1	1	1	1
1196	1	60	0	2	0	1	0
1197	1	84	1	1	1	1	0
1198	1	30	1	2	0	2	0
1199	0	165	0	1	1	1	0
1200	0	164	1	2	0	1	0
1201	0	163	0	1	1	1	1
1202	0	160	0	1	1	1	0
1203	0	159	1	1	1	2	0
1204	1	60	1	1	1	1	0
1205	1	72	1	1	0	2	1
1206	0	149	0	1	1	1	0
1207	0	114	0	1	0	1	0
1208	0	144	0	1	1	1	1
1209	1	20	1	1	1	2	1
1210	0	143	0	1	0	1	0
1211	0	141	0	1	0	1	0
1212	0	134	0	2	1	1	0
1213	0	135	0	1	0	1	0
1214	0	129	1	2	0	1	1
1215	1	40	1	1	1	2	1
1216	0	128	0	1	1	1	0
1217	0	92	0	2	0	1	0
1218	0	127	0	1	0	1	0
1219	0	127	1	1	0	1	1
1220	0	122	0	1	0	1	0
1221	1	15	1	2	0	1	0
1222	0	126	0	1	1	1	0
1223	0	125	0	1	1	1	1
1224	0	124	1	2	1	2	0
1225	0	124	0	1	0	1	0
1226	0	123	1	1	1	1	1
1227	0	123	0	2	0	1	1
1228	0	121	0	1	0	1	0
1229	1	60	1	2	0	1	0
1230	1	53	1	1	1	1	0
1231	0	85	0	1	1	1	1
1232	0	115	1	1	1	2	0
1233	0	112	0	1	1	1	1
1234	0	115	0	2	0	1	0
1235	1	12	1	1	1	1	1
1236	0	108	0	1	0	1	0
1237	0	52	1	1	0	1	1
1238	1	47	1	1	1	2	1
1239	0	110	1	1	0	1	0
1240	1	55	1	1	1	2	1
1241	0	109	1	1	0	1	0
1242	0	109	0	1	0	1	0
1243	0	79	0	1	1	1	0
1244	0	109	1	1	0	1	1
1245	0	108	1	2	0	2	1
1246	0	108	1	1	0	2	1
1247	0	72	1	1	1	2	1
1248	0	106	0	1	0	1	0
1249	0	105	0	1	0	1	0
1250	1	80	1	2	0	2	0
1251	0	105	0	2	0	1	0
1252	1	17	1	1	0	2	1
1253	0	104	1	1	1	2	1
1254	0	99	0	2	0	1	0
1255	1	24	1	1	1	2	1
1256	1	16	1	1	1	1	0
1257	0	103	0	1	0	1	0
1258	0	102	0	1	0	1	0
1259	0	101	0	1	1	1	0
1260	0	101	1	1	0	1	1
1261	1	92	1	1	0	2	1
1262	0	100	0	1	0	1	0
1263	0	100	1	1	1	1	0
1264	0	99	1	2	1	1	1
1265	0	99	1	1	0	1	0
1266	1	8	1	1	0	1	1
1267	0	95	0	1	1	1	0
1268	0	94	1	1	1	1	0
1269	0	93	1	1	0	1	0
1270	1	24	1	2	0	2	1
1271	0	92	0	1	1	1	0
1272	0	91	0	1	1	1	0
1273	0	88	1	1	0	2	0
1274	0	89	1	1	1	2	0
1275	0	92	0	1	1	1	1
1276	0	91	0	2	0	1	0
1277	1	50	1	2	1	2	1
1278	0	90	1	1	1	1	0
1279	0	90	0	1	0	1	0
1280	1	14	1	2	0	2	1
1281	0	89	0	1	1	1	0
1282	0	89	1	1	0	2	1
1283	0	88	1	2	0	1	1
1284	0	88	0	1	1	1	0
1285	0	86	1	1	0	1	0
1286	0	81	1	1	1	1	1
1287	1	27	1	1	0	1	1
1288	1	10	1	1	1	1	0
1289	0	83	0	1	0	1	0
1290	1	36	1	1	1	1	0
1291	0	83	0	1	0	1	0
1292	0	50	1	2	0	2	1
1293	0	83	0	2	0	1	0
1294	0	82	0	1	0	1	1
1295	0	82	1	1	1	1	0
1296	1	69	1	2	0	1	1
1297	0	81	1	1	1	1	0
1298	0	48	0	1	1	1	0
1299	0	80	0	2	1	1	0
1300	1	45	1	1	1	2	0
1301	0	78	1	2	1	1	0
1302	0	78	1	1	0	1	1
1303	0	77	1	1	0	2	0
1304	0	77	0	1	0	1	0
1305	0	77	0	1	0	1	0
1306	0	76	0	1	1	1	0
1307	0	75	1	1	0	1	0
1308	1	36	1	2	0	2	1
1309	0	75	0	1	0	1	0
1310	0	74	0	1	1	1	0
1311	0	73	1	1	0	1	1
1312	0	72	0	1	0	1	0
1313	0	72	0	1	0	1	0
1314	0	71	0	1	0	1	0
1315	1	58	1	2	1	1	1
1316	1	30	1	1	0	1	0
1317	0	70	0	2	1	1	0
1318	0	70	1	2	0	1	1
1319	0	69	1	1	1	1	1
1320	1	12	1	2	1	2	1
1321	0	36	0	1	0	1	1
1322	0	68	1	1	1	1	0
1323	0	68	0	1	1	1	1
1324	0	57	1	1	1	2	1
1325	0	66	0	1	1	1	0
1326	0	64	1	1	1	2	0
1327	0	64	1	1	0	1	1
1328	0	64	0	1	0	1	0
1329	0	68	1	1	0	1	1
1330	0	62	0	1	1	1	0
1331	0	61	0	2	0	1	0
1332	0	61	1	2	1	1	0
1333	0	61	1	1	1	1	1
1334	0	60	0	2	1	1	1
1335	0	59	1	1	0	1	1
1336	0	59	0	1	1	1	0
1337	0	59	0	1	1	1	0
1338	1	32	1	1	1	1	1
1339	0	58	1	2	0	1	1
1340	0	57	1	1	1	1	1
1341	1	10	1	1	0	2	0
1342	0	62	1	1	0	1	0
1343	0	62	0	2	1	1	0
1344	0	62	0	1	0	1	0
1345	1	14	1	1	1	1	1
1346	0	61	1	2	0	2	1
1347	0	60	1	1	1	1	1
1348	0	59	1	1	1	1	0
1349	0	45	1	2	0	1	1
1350	0	102	1	1	1	2	0
1351	0	134	0	2	1	1	0
1352	1	10	1	1	1	1	0
1353	1	65	1	1	1	2	0
1354	0	119	0	1	0	1	0
1355	0	111	1	1	1	1	1
1356	0	109	0	2	0	1	1
1357	0	108	0	1	0	1	0
1358	1	30	0	1	1	1	0
1359	0	106	0	2	0	1	0
1360	1	92	1	1	1	1	0
1361	1	58	1	1	0	1	1
1362	0	100	0	1	1	1	0
1363	0	90	0	2	0	1	0
1364	0	99	0	2	1	1	1
1365	1	46	1	1	1	1	0
1366	0	91	0	2	1	1	0
1367	0	90	1	1	0	1	1
1368	0	89	0	1	0	1	0
1369	0	88	0	1	0	1	1
1370	0	50	1	1	1	1	1
1371	0	86	0	1	0	1	0
1372	0	84	1	1	0	1	0
1373	1	21	1	1	0	1	1
1374	0	82	1	1	0	1	0
1375	0	82	0	2	1	2	1
1376	0	79	0	2	1	1	0
1377	0	79	0	2	1	1	0
1378	0	70	0	1	0	1	0
1379	0	76	1	1	0	2	0
1380	0	73	1	1	0	1	1
1381	0	72	1	1	0	1	0
1382	0	72	0	1	0	1	0
2001	1	153	1	1	1	1	0
2002	0	204	0	2	0	1	0
2003	1	15	1	1	1	1	1
2004	0	96	1	1	1	1	0
2005	1	51	1	1	1	1	0
2006	1	19	1	2	0	2	1
2007	0	170	0	1	0	1	1
2008	1	96	1	1	1	2	1
2009	1	132	1	2	1	2	1
2010	1	45	1	1	0	2	0
2011	0	145	0	1	0	1	0
2012	0	146	0	1	0	1	0
2013	1	66	1	1	1	1	1
2014	0	134	0	1	1	1	0
2015	1	31	1	1	1	1	0
2016	1	62	1	1	1	1	0
2017	1	132	0	1	1	1	0
2018	1	59	1	1	1	1	0
2019	1	116	0	1	1	1	0
2020	0	56	1	1	1	1	1
2021	0	128	0	1	0	1	0
2022	0	127	0	1	0	1	1
2023	0	126	1	1	0	1	0
2024	0	126	0	1	0	1	0
2025	1	89	1	1	0	1	0
2026	0	125	0	1	0	1	0
2027	0	26	0	2	1	1	0
2028	1	90	1	1	0	1	0
2029	0	121	1	1	0	1	0
2030	0	121	0	1	1	1	0
2031	0	72	1	1	0	1	0
2032	0	119	1	1	0	1	0
2033	0	117	1	1	0	1	0
2034	0	57	0	1	0	1	0
2035	0	48	0	2	0	1	0
2036	0	108	1	1	0	1	0
2037	0	107	0	2	0	1	0
2038	0	101	0	2	0	1	1
2039	0	100	0	1	0	1	0
2040	1	51	1	1	1	1	0
2041	0	99	0	1	1	1	0
2042	0	166	1	1	0	1	0
2043	0	92	1	1	1	1	0
2044	1	19	1	1	1	1	0
2045	0	90	0	1	0	1	0
2046	0	89	0	2	1	1	1
2047	0	58	1	2	1	2	1
2048	0	87	0	2	1	1	0
2049	1	13	1	1	0	1	0
2050	0	84	0	2	0	1	0
2051	0	87	1	1	0	1	1
2052	0	86	0	1	1	1	1
2053	0	84	1	1	1	1	0
2054	0	83	1	1	0	1	1
2055	1	26	1	1	1	1	1
2056	0	80	0	1	0	1	0
2057	0	80	1	1	0	1	0
2058	0	79	0	1	1	1	0
2059	0	68	0	1	1	1	1
2060	1	77	1	1	1	1	1
2061	1	75	0	1	1	1	0
2062	0	74	0	2	0	1	0
2063	0	72	1	1	1	1	0
2064	0	69	0	1	0	1	0
2065	0	67	1	1	1	1	0
2066	1	16	1	2	0	1	1
2067	1	30	1	1	1	1	0
2068	0	64	0	2	0	1	1
2069	0	64	1	2	1	1	1
2070	1	8	1	2	0	1	1
2071	0	61	0	1	1	1	1
2072	0	77	0	2	1	1	0
2073	1	11	1	1	0	1	0
2074	0	56	0	1	1	1	1
2075	0	55	0	2	0	1	1
2076	0	55	0	1	1	1	1
2077	0	54	1	1	0	1	0
2078	0	50	0	1	1	1	0
2079	0	50	0	1	1	1	0
2080	1	13	1	2	0	1	0
2081	0	49	0	1	0	1	0
2082	1	110	0	2	1	1	1
2083	0	48	0	1	0	1	1
2084	1	53	1	1	0	2	1
2085	0	48	1	1	0	1	0
2086	0	87	0	2	0	1	0
2087	0	178	0	1	0	1	0
2088	0	59	0	1	0	1	0
2089	0	172	0	2	0	1	0
2090	0	172	0	1	1	1	0
2091	0	57	0	1	1	1	0
2092	0	152	0	1	0	1	1
2093	0	28	0	1	0	2	0
2094	0	163	1	1	1	2	1
2095	0	24	1	1	1	1	0
2096	0	137	0	1	0	1	1
2097	0	159	0	2	0	1	0
2098	0	59	1	1	1	1	1
2099	0	12	1	1	1	1	1
2100	0	18	1	2	0	2	1
2101	0	155	1	1	1	1	0
2102	1	14	1	2	0	1	1
2103	0	154	0	1	0	1	0
2104	0	49	0	1	0	1	1
2105	0	152	1	2	0	1	1
2106	0	149	1	1	0	1	0
2107	0	123	0	1	1	1	0
2108	1	83	1	1	0	1	1
2109	0	60	1	1	1	2	1
2110	1	75	1	2	1	2	1
2111	0	108	1	1	0	2	0
2112	0	131	1	1	0	2	0
2113	0	126	1	1	0	1	0
2114	0	125	0	1	0	1	0
2115	0	124	1	2	0	2	0
2116	0	123	1	1	1	2	0
2117	0	121	0	2	0	1	0
2118	0	120	0	1	0	1	0
2119	0	120	1	1	0	2	1
2120	1	50	1	1	1	1	1
2121	0	114	1	1	1	2	0
2122	0	107	0	2	0	1	0
2123	0	24	0	1	0	1	0
2124	1	20	1	2	0	1	0
2125	0	107	0	1	0	1	0
2126	0	28	1	1	1	1	1
2127	1	12	1	2	1	1	0
2128	1	53	1	1	0	1	1
2129	0	103	1	1	0	1	1
2130	0	102	0	1	1	1	1
2131	0	101	0	1	0	1	0
2132	0	101	0	1	1	1	0
2133	0	100	0	2	0	1	0
2134	0	100	1	1	1	1	0
2135	0	76	1	1	0	1	0
2136	1	24	1	1	0	1	1
2137	1	48	1	2	0	1	0
2138	1	33	1	1	1	2	1
2139	1	50	1	1	0	1	0
2140	0	111	0	2	1	1	1
2141	1	60	1	2	0	2	1
2142	0	83	0	1	0	1	0
2143	1	10	1	1	0	2	1
2144	0	82	1	1	0	1	0
2145	0	81	1	1	0	1	1
2146	1	61	1	1	1	2	1
2147	0	79	0	1	0	1	1
2148	1	20	1	2	0	1	1
2149	0	128	0	2	0	1	1
2150	0	78	0	1	1	1	0
2151	0	3	1	2	0	2	1
2152	0	49	1	2	0	1	1
2153	0	72	1	1	1	1	0
2154	0	72	0	1	1	1	0
2155	0	71	0	1	1	1	1
2156	0	71	0	1	0	1	0
2157	0	71	0	1	0	1	0
2158	0	70	1	1	1	2	1
2159	0	70	0	2	1	1	0
2160	1	55	1	1	1	1	0
2161	1	47	1	1	1	1	1
2162	1	42	1	1	0	2	1
2163	0	153	0	1	0	1	1
2164	0	45	1	1	1	1	1
2165	0	67	0	1	1	1	1
2166	0	43	1	1	0	1	1
2167	0	65	1	2	0	1	0
2168	0	42	0	1	1	1	1
2169	1	43	1	2	0	2	1
2170	0	64	1	1	1	1	1
2171	0	64	1	1	0	2	1
2172	0	63	0	1	1	1	0
2173	0	40	1	2	1	1	1
2174	0	92	0	1	0	1	0
2175	1	36	1	1	0	2	0
2176	0	61	0	1	1	1	0
2177	0	61	1	2	1	1	0
2178	0	61	0	1	0	1	0
2179	0	61	0	1	0	1	0
2180	0	60	0	1	1	1	0
2181	0	59	1	1	1	1	1
2182	0	59	1	1	1	1	1
2183	0	59	0	1	1	1	0
2184	0	59	1	1	1	1	1
2185	0	58	1	1	0	1	0
2186	0	68	1	1	0	1	0
2187	0	57	1	1	0	1	1
2188	0	57	0	1	1	1	1
2189	0	57	0	1	0	1	1
2190	0	148	1	1	1	2	1
2191	0	78	0	1	0	1	0
2192	0	53	0	2	1	1	0
2193	0	53	1	1	1	1	1
2194	0	51	1	1	1	2	0
2195	0	29	0	1	1	1	0
2196	0	51	0	1	1	1	0
2197	0	51	1	1	1	1	0
2198	0	28	0	1	1	1	1
2199	0	50	0	1	0	1	1
2200	0	49	0	1	1	1	0
2201	0	49	1	1	1	2	0
2202	0	49	1	1	1	1	1
2203	0	48	0	1	0	1	0
2204	0	24	0	2	0	1	0
2205	0	54	1	2	0	2	1
2206	0	47	1	1	0	2	0
2207	0	46	1	1	0	1	0
TCGA.2K.A9WE	0	8	1	1	0	1	0
TCGA.2Z.A9J1	0	77	0	1	1	1	0
TCGA.2Z.A9J2	0	60	0	2	1	1	0
TCGA.2Z.A9J3	1	27	1	1	1	1	1
TCGA.2Z.A9J5	0	102	1	1	1	1	1
TCGA.2Z.A9J6	0	58	0	1	1	1	0
TCGA.2Z.A9J8	1	17	1	1	0	1	1
TCGA.2Z.A9JD	0	36	0	1	1	1	0
TCGA.2Z.A9JE	0	58	1	1	0	1	0
TCGA.2Z.A9JG	0	56	0	1	1	1	1
TCGA.2Z.A9JI	1	10	1	1	0	2	1
TCGA.2Z.A9JJ	0	41	1	2	1	1	0
TCGA.2Z.A9JK	1	11	1	1	0	2	0
TCGA.2Z.A9JL	0	34	0	1	0	1	0
TCGA.2Z.A9JM	0	32	0	1	0	1	0
TCGA.2Z.A9JN	0	25	0	2	0	1	0
TCGA.2Z.A9JP	0	30	0	1	1	1	0
TCGA.2Z.A9JQ	1	20	1	1	1	1	0
TCGA.2Z.A9JR	0	6	0	1	0	1	0
TCGA.2Z.A9JS	0	17	1	1	1	1	0
TCGA.2Z.A9JT	0	23	0	1	1	1	0
TCGA.4A.A93W	0	1	0	2	1	1	0
TCGA.4A.A93Y	0	12	1	2	1	1	0
TCGA.A4.7583	0	1	0	1	1	1	1
TCGA.A4.7584	0	22	0	1	0	1	0
TCGA.A4.7585	0	36	1	1	1	2	1
TCGA.A4.7734	0	1	0	2	0	1	0
TCGA.A4.7915	0	1	1	2	0	1	1
TCGA.A4.7996	1	17	1	2	1	1	0
TCGA.A4.7997	0	31	0	1	1	1	1
TCGA.A4.8098	0	30	1	1	1	1	1
TCGA.A4.8310	0	26	0	1	0	2	1
TCGA.A4.8311	0	25	0	1	1	1	0
TCGA.A4.8515	0	24	0	1	0	1	0
TCGA.A4.8516	0	1	1	1	1	2	1
TCGA.A4.8518	0	20	0	1	0	1	1
TCGA.A4.8630	0	15	0	2	0	1	0
TCGA.A4.A48D	0	13	0	1	1	1	1
TCGA.A4.A4ZT	0	18	0	2	1	1	1
TCGA.A4.A5DU	0	17	0	2	0	1	0
TCGA.A4.A5XZ	0	16	0	2	1	1	0
TCGA.A4.A5Y0	0	9	1	2	1	1	1
TCGA.A4.A5Y1	1	10	1	1	1	2	0
TCGA.A4.A6HP	0	13	0	1	1	1	0
TCGA.A4.A772	0	1	0	1	0	1	0
TCGA.A4.A7UZ	0	1	1	1	1	2	0
TCGA.AL.3473	0	64	1	1	0	1	1
TCGA.AT.A5NU	0	3	0	1	1	1	0
TCGA.B1.7332	0	39	0	2	1	1	1
TCGA.B1.A47M	1	14	1	1	1	2	0
TCGA.B1.A47N	0	37	0	1	1	1	0
TCGA.B3.3925	0	35	0	1	0	2	0
TCGA.B3.3926	0	30	0	2	0	1	0
TCGA.B3.4103	0	31	0	1	0	1	0
TCGA.B3.A6W5	0	11	0	1	0	1	0
TCGA.B9.4113	0	52	0	1	1	1	0
TCGA.B9.5155	0	23	1	1	1	2	0
TCGA.B9.7268	0	23	0	1	0	1	0
TCGA.B9.A44B	0	13	1	1	1	2	1
TCGA.B9.A5W7	1	19	1	1	0	1	0
TCGA.B9.A5W8	0	18	0	1	0	1	1
TCGA.B9.A5W9	0	1	0	1	0	1	1
TCGA.B9.A69E	0	16	0	1	1	2	0
TCGA.B9.A8YH	0	18	0	1	0	1	0
TCGA.B9.A8YI	0	13	0	1	1	1	1
TCGA.BQ.5875	0	88	1	2	1	2	1
TCGA.BQ.5876	0	20	0	1	1	1	1
TCGA.BQ.5878	1	35	1	2	1	2	1
TCGA.BQ.5879	1	20	1	2	0	2	0
TCGA.BQ.5880	1	33	1	1	1	2	1
TCGA.BQ.5881	0	49	0	1	1	1	1
TCGA.BQ.5882	1	12	1	1	0	2	0
TCGA.BQ.5883	0	42	0	2	1	1	1
TCGA.BQ.5884	0	27	0	2	0	1	0
TCGA.BQ.5885	0	31	1	1	1	2	1
TCGA.BQ.5886	0	27	0	1	1	2	1
TCGA.BQ.5887	0	26	1	1	0	2	1
TCGA.BQ.5888	0	14	1	2	1	1	1
TCGA.BQ.5890	0	8	1	1	1	2	1
TCGA.BQ.5891	0	1	1	2	0	2	1
TCGA.BQ.5892	0	13	0	1	0	1	1
TCGA.BQ.7044	0	126	1	1	1	2	1
TCGA.BQ.7045	0	49	1	1	1	1	1
TCGA.BQ.7046	0	99	0	1	1	1	1
TCGA.BQ.7048	1	71	1	1	1	2	0
TCGA.BQ.7050	0	63	0	2	0	1	1
TCGA.BQ.7051	0	52	0	1	1	1	1
TCGA.BQ.7053	0	51	1	2	0	2	0
TCGA.BQ.7055	0	27	0	1	1	1	0
TCGA.BQ.7058	1	10	0	1	1	2	1
TCGA.BQ.7059	0	8	0	1	1	1	0
TCGA.BQ.7060	0	8	0	1	0	1	0
TCGA.BQ.7061	0	8	0	2	1	1	1
TCGA.BQ.7062	0	4	0	1	1	1	0
TCGA.DW.5560	0	50	0	2	0	1	0
TCGA.DW.5561	0	14	0	1	0	1	0
TCGA.DW.7834	0	132	1	1	0	1	0
TCGA.DW.7836	0	37	0	1	0	1	0
TCGA.DW.7837	0	39	0	1	0	1	0
TCGA.DW.7838	1	13	1	1	1	1	0
TCGA.DW.7839	0	14	0	2	0	1	0
TCGA.DW.7840	0	4	0	1	1	1	1
TCGA.DW.7841	0	15	0	1	1	1	0
TCGA.DW.7842	0	4	0	1	0	1	0
TCGA.DW.7963	0	42	0	1	0	1	1
TCGA.EV.5901	0	35	0	2	0	1	0
TCGA.EV.5902	0	20	0	1	0	1	0
TCGA.EV.5903	0	26	0	1	0	1	0
TCGA.F9.A4JJ	1	4	1	2	0	2	1
TCGA.F9.A7Q0	0	14	1	2	0	1	1
TCGA.F9.A7VF	0	3	1	2	1	1	0
TCGA.F9.A97G	0	1	1	1	1	2	1
TCGA.G7.6790	1	52	0	1	0	1	1
TCGA.G7.6792	0	93	1	1	0	1	1
TCGA.G7.6795	0	40	0	1	0	1	1
TCGA.G7.6796	0	73	0	1	0	1	1
TCGA.G7.6797	0	26	1	1	0	2	0
TCGA.G7.7501	1	4	1	2	0	2	1
TCGA.G7.7502	0	27	1	1	1	1	1
TCGA.G7.A4TM	0	26	1	1	0	1	0
TCGA.G7.A8LC	0	24	1	1	1	1	0
TCGA.G7.A8LD	1	7	1	1	1	2	1
TCGA.G7.A8LE	1	49	1	1	1	1	0
TCGA.GL.7966	0	4	1	2	0	2	1
TCGA.GL.A4EM	0	2	1	1	1	1	1
TCGA.GL.A59R	0	13	1	1	1	2	0
TCGA.GL.A59T	0	19	1	1	0	1	0
TCGA.GL.A9DC	0	14	0	2	1	1	0
TCGA.GL.A9DD	0	12	1	1	1	1	0
TCGA.GL.A9DE	0	17	1	1	1	1	1
TCGA.HE.A5NF	0	87	0	1	0	1	1
TCGA.IA.A40U	0	18	0	1	0	2	1
TCGA.IA.A40X	0	21	0	2	0	1	0
TCGA.IA.A40Y	0	3	1	2	1	2	1
TCGA.IA.A83S	0	87	1	1	1	1	1
TCGA.IA.A83T	0	90	1	1	1	1	0
TCGA.IZ.8195	0	23	0	1	1	1	0
TCGA.IZ.8196	0	22	0	1	0	1	0
TCGA.IZ.A6M8	0	17	0	1	1	1	0
TCGA.IZ.A6M9	0	13	0	1	1	1	0
TCGA.J7.6720	0	13	0	1	0	1	0
TCGA.J7.8537	1	8	1	2	0	2	0
TCGA.KV.A74V	0	12	0	1	0	1	0
TCGA.MH.A55W	0	35	0	1	0	1	0
TCGA.MH.A55Z	0	29	0	1	1	1	0
TCGA.MH.A560	0	31	0	1	1	1	1
TCGA.MH.A561	0	29	0	1	1	1	0
TCGA.MH.A562	0	21	1	1	0	1	0
TCGA.MH.A855	1	1	1	2	0	1	1
TCGA.MH.A856	0	32	1	1	0	1	0
TCGA.O9.A75Z	0	16	1	1	0	1	0
TCGA.P4.A5E6	0	102	0	1	1	2	1
TCGA.P4.A5E7	0	89	1	2	1	1	0
TCGA.P4.A5E8	1	2	1	1	0	2	1
TCGA.P4.A5EA	1	2	1	2	0	2	1
TCGA.P4.A5EB	0	101	1	1	1	1	1
TCGA.P4.A5ED	0	94	1	1	0	1	0
TCGA.P4.AAVK	1	8	1	1	1	2	1
TCGA.P4.AAVL	1	2	1	1	1	2	1
TCGA.P4.AAVM	0	52	0	1	1	1	1
TCGA.PJ.A5Z8	0	20	1	2	1	1	0
TCGA.PJ.A5Z9	0	18	1	2	1	1	0
TCGA.Q2.A5QZ	1	14	1	2	1	2	1
TCGA.SX.A71R	0	49	1	1	0	1	0
TCGA.SX.A71S	0	51	1	2	1	1	0
TCGA.SX.A71U	0	46	1	1	0	1	0
TCGA.SX.A71V	0	30	0	1	1	1	1
TCGA.SX.A71W	0	36	1	1	1	1	0
TCGA.SX.A7SL	0	28	1	1	1	1	0
TCGA.SX.A7SN	0	20	1	1	0	1	0
TCGA.SX.A7SO	0	42	0	1	1	1	0
TCGA.SX.A7SP	0	17	1	2	1	1	1
TCGA.SX.A7SQ	0	43	0	1	0	1	0
TCGA.SX.A7SR	0	27	0	1	1	1	1
TCGA.SX.A7SS	0	54	0	1	1	1	0
TCGA.SX.A7SU	0	45	1	1	0	1	0
TCGA.UZ.A9PJ	0	27	1	1	1	1	0
TCGA.UZ.A9PK	1	106	1	1	1	1	0
TCGA.UZ.A9PL	0	106	0	1	0	1	0
TCGA.UZ.A9PM	0	128	1	1	1	1	0
TCGA.UZ.A9PN	1	23	1	1	0	2	1
TCGA.UZ.A9PO	0	64	0	1	1	1	1
TCGA.UZ.A9PP	0	101	1	1	1	1	0
TCGA.UZ.A9PQ	1	76	1	1	0	2	1
TCGA.UZ.A9PR	1	84	0	1	1	1	0
TCGA.UZ.A9PS	1	2	1	2	1	1	0
TCGA.UZ.A9PU	0	32	1	1	1	1	0
TCGA.UZ.A9PV	0	49	0	1	1	1	0
TCGA.UZ.A9PX	1	11	0	1	1	1	0
TCGA.UZ.A9PZ	0	22	1	1	1	2	0
TCGA.UZ.A9Q0	0	113	0	1	1	1	0
TCGA.UZ.A9Q1	0	53	0	2	1	1	0
TCGA.V9.A7HT	0	32	1	1	1	1	1
TCGA.WN.A9G9	1	27	1	1	0	1	1
TCGA.WN.AB4C	1	39	1	2	1	1	1
TCGA.Y8.A894	0	19	0	2	0	1	0
TCGA.Y8.A895	0	17	1	1	1	1	0
TCGA.Y8.A896	0	19	1	1	1	2	1
TCGA.Y8.A897	1	15	1	2	1	1	1
TCGA.Y8.A898	0	16	1	1	1	1	0
TCGA.Y8.A8RY	0	26	1	1	1	1	0
TCGA.Y8.A8RZ	0	7	0	1	0	1	1
TCGA.Y8.A8S0	0	7	0	1	0	1	0
TCGA.Y8.A8S1	0	14	1	1	1	1	1

## Sheet: Fig. 4
Training set									Independent validation set						TCGA set
ID	RFS status	RFS time	Grade	Stage	LncRNA-based classifier defined risk group (0=low risk, 1=high risk)	WSI-based classifier defined risk group (0=low risk, 1=high risk)	Nomogram		ID	RFS status	RFS time	Nomogram			ID	RFS status	RFS time	Nomogram
1001	0	142	2	2	0	0	2.0432		2001	1	153	4.3857			TCGA.2K.A9WE	0	8	3.9011
1002	0	137	2	2	0	0	2.0432		2002	0	204	2.5278			TCGA.2Z.A9J1	0	77	1.4224
1003	1	10	2	1	1	0	3.2803		2003	1	15	4.7865			TCGA.2Z.A9J2	0	60	2.5278
1004	0	19	2	1	0	1	2.5278		2004	0	96	4.3857			TCGA.2Z.A9J3	1	27	5.4073
1005	0	17	2	1	1	0	3.2803		2005	1	51	4.3857			TCGA.2Z.A9J5	0	102	4.3019
1006	0	23	2	2	0	1	3.1486		2006	1	19	6.0281			TCGA.2Z.A9J6	0	58	1.4224
1007	0	101	3	1	1	0	3.6811		2007	0	170	1.8232			TCGA.2Z.A9J8	1	17	4.7865
1008	0	98	2	1	1	0	3.2803		2008	1	96	6.0281			TCGA.2Z.A9JD	0	36	1.4224
1009	0	6	4	3	1	1	6.4289		2009	0	166	4.3857			TCGA.2Z.A9JE	0	58	3.2803
1010	1	23	2	2	1	1	5.0065		2010	1	45	5.6273			TCGA.2Z.A9JG	0	56	1.8232
1011	0	25	3	3	0	1	4.1702		2011	0	153	2.9286			TCGA.2Z.A9JI	1	10	6.4289
1012	0	103	2	2	0	1	3.1486		2012	0	146	2.5278			TCGA.2Z.A9JJ	0	41	3.2803
1013	0	90	2	3	0	0	2.664		2013	1	66	2.9286			TCGA.2Z.A9JK	1	11	5.6273
1014	0	89	2	1	1	0	3.2803		2014	0	134	1.4224			TCGA.2Z.A9JL	0	34	3.2803
1015	1	11	3	1	0	1	2.9286		2015	1	31	2.5278			TCGA.2Z.A9JM	0	32	3.2803
1016	1	4	3	1	1	1	4.7865		2016	1	62	5.0065			TCGA.2Z.A9JN	0	25	2.5278
1017	0	98	2	1	1	1	4.3857		2017	1	132	2.5278			TCGA.2Z.A9JP	0	30	3.2803
1018	0	95	3	3	0	1	4.1702		2018	1	59	4.3857			TCGA.2Z.A9JQ	1	20	4.3857
1019	0	82	3	3	0	0	3.0648		2019	1	116	4.3857			TCGA.2Z.A9JR	0	6	2.8795
1020	0	86	2	1	0	1	2.5278		2020	0	128	1.8232			TCGA.2Z.A9JS	0	17	2.5278
1021	0	75	2	1	0	0	1.4224		2021	0	128	1.4224			TCGA.2Z.A9JT	0	23	3.2803
1022	0	64	2	1	1	0	3.2803		2022	0	127	1.8232			TCGA.4A.A93W	0	1	2.8795
1023	0	85	2	1	0	0	1.4224		2023	0	126	4.3857			TCGA.4A.A93Y	0	12	3.9011
1024	1	5	3	2	1	0	4.3019		2024	0	126	2.5278			TCGA.A4.7583	0	1	1.8232
1025	0	82	2	2	1	0	3.9011		2025	1	89	4.3857			TCGA.A4.7584	0	22	1.4224
1026	0	48	3	1	0	0	1.8232		2026	0	125	1.4224			TCGA.A4.7585	0	36	6.0281
1027	0	90	2	1	0	0	1.4224		2027	0	123	2.5278			TCGA.A4.7734	0	1	3.2803
1028	0	79	3	1	0	0	1.8232		2028	1	90	4.3857			TCGA.A4.7915	0	1	4.3019
1029	0	77	2	1	0	1	2.5278		2029	0	121	4.3857			TCGA.A4.7996	1	17	4.3857
1030	0	76	2	1	0	1	2.5278		2030	0	121	1.4224			TCGA.A4.7997	0	31	3.6811
1031	1	4	3	2	1	1	5.4073		2031	0	72	4.3857			TCGA.A4.8098	0	30	3.6811
1032	1	19	2	3	1	1	5.6273		2032	0	119	4.3857			TCGA.A4.8310	0	26	3.0648
1033	0	74	2	1	0	0	1.4224		2033	0	117	4.3857			TCGA.A4.8311	0	25	1.4224
1034	0	73	2	1	0	0	1.4224		2034	1	110	1.8232			TCGA.A4.8515	0	24	2.5278
1035	0	60	2	3	1	0	4.5219		2035	0	111	2.9286			TCGA.A4.8516	0	1	4.1702
1036	0	85	2	3	0	0	2.664		2036	0	108	3.2803			TCGA.A4.8518	0	20	1.8232
1037	0	52	2	3	0	0	2.664		2037	0	107	2.5278			TCGA.A4.8630	0	15	1.4224
1038	0	77	2	3	0	0	2.664		2038	0	101	1.8232			TCGA.A4.A48D	0	13	1.8232
1039	0	46	2	3	1	1	5.6273		2039	0	100	2.5278			TCGA.A4.A4ZT	0	18	1.8232
1040	0	101	2	3	0	0	2.664		2040	1	51	2.5278			TCGA.A4.A5DU	0	17	1.4224
1041	0	60	2	3	0	0	2.664		2041	0	99	2.5278			TCGA.A4.A5XZ	0	16	1.6424
1042	0	38	3	3	0	1	4.1702		2042	0	92	3.1486			TCGA.A4.A5Y0	0	9	3.6811
1043	1	11	3	1	0	1	2.9286		2043	0	92	4.3857			TCGA.A4.A5Y1	1	10	5.6273
1044	0	57	2	1	0	0	1.4224		2044	1	19	4.3857			TCGA.A4.A6HP	0	13	3.2803
1045	0	115	2	1	0	1	2.5278		2045	0	90	1.4224			TCGA.A4.A772	0	1	1.0216
1046	0	71	2	3	1	0	4.5219		2046	0	89	2.9286			TCGA.A4.A7UZ	0	1	4.5219
1047	0	105	2	3	0	0	2.664		2047	0	58	4.1702			TCGA.AL.3473	0	64	4.3019
1048	0	113	2	1	0	0	1.4224		2048	0	87	3.2803			TCGA.AT.A5NU	0	3	1.0216
1049	0	74	3	1	0	0	1.8232		2049	1	13	4.3857			TCGA.B1.7332	0	39	2.444
1050	0	108	2	1	0	0	1.4224		2050	0	87	2.5278			TCGA.B1.A47M	1	14	5.6273
1051	0	107	2	1	0	0	1.4224		2051	0	87	4.7865			TCGA.B1.A47N	0	37	1.4224
1052	0	106	2	2	0	0	2.0432		2052	0	86	2.9286			TCGA.B3.3925	0	35	2.664
1053	0	102	2	3	1	1	5.6273		2053	0	84	3.9011			TCGA.B3.3926	0	30	1.4224
1054	0	62	2	3	0	0	2.664		2054	0	83	3.5494			TCGA.B3.4103	0	31	1.4224
1055	0	100	3	3	0	1	4.1702		2055	1	26	4.7865			TCGA.B3.A6W5	0	11	1.4224
1056	0	100	2	1	1	0	3.2803		2056	0	80	1.6424			TCGA.B9.4113	0	52	2.5278
1057	0	38	2	1	0	0	1.4224		2057	0	80	5.0065			TCGA.B9.5155	0	23	3.7694
1058	0	97	3	3	0	0	3.0648		2058	0	79	3.9849			TCGA.B9.7268	0	23	1.6424
1059	0	56	2	2	0	0	2.0432		2059	0	78	3.1486			TCGA.B9.A44B	0	13	4.571
1060	0	53	3	2	0	1	3.5494		2060	1	77	4.7865			TCGA.B9.A5W7	1	19	2.5278
1061	0	51	2	1	0	0	1.4224		2061	1	75	2.5278			TCGA.B9.A5W8	0	18	2.444
1062	0	87	2	2	0	0	2.0432		2062	0	74	2.5278			TCGA.B9.A5W9	0	1	1.8232
1063	0	49	2	3	0	0	2.664		2063	0	72	4.3857			TCGA.B9.A69E	0	16	2.664
1064	0	48	2	3	0	1	3.7694		2064	0	69	2.5278			TCGA.B9.A8YH	0	18	1.4224
1065	0	84	3	3	0	1	4.1702		2065	0	67	2.5278			TCGA.B9.A8YI	0	13	1.8232
1066	0	83	2	1	0	1	2.5278		2066	1	16	5.4073			TCGA.BQ.5875	0	88	4.1702
1067	0	35	3	1	1	0	3.6811		2067	1	30	4.3857			TCGA.BQ.5876	0	20	3.6811
1068	0	29	2	1	1	1	4.3857		2068	0	64	3.6811			TCGA.BQ.5878	1	35	6.0281
1069	0	7	3	1	1	1	4.7865		2069	0	64	4.7865			TCGA.BQ.5879	1	20	5.6273
1070	0	80	2	1	0	1	2.5278		2070	1	8	4.3019			TCGA.BQ.5880	1	33	6.0281
1071	0	79	1	1	1	1	3.9849		2071	0	61	4.0819			TCGA.BQ.5881	0	49	1.8232
1072	0	77	2	1	1	0	3.2803		2072	0	59	3.6811			TCGA.BQ.5882	1	12	4.5219
1073	0	8	2	3	1	0	4.5219		2073	1	11	5.0065			TCGA.BQ.5883	0	42	1.8232
1074	0	75	2	1	1	0	3.2803		2074	0	56	3.6811			TCGA.BQ.5884	0	27	1.4224
1075	0	74	3	1	0	1	2.9286		2075	0	55	1.8232			TCGA.BQ.5885	0	31	4.9227
1076	0	57	2	1	0	0	1.4224		2076	0	55	3.6811			TCGA.BQ.5886	0	27	3.0648
1077	0	13	2	1	1	1	4.3857		2077	0	54	3.2803			TCGA.BQ.5887	0	26	4.9227
1078	0	72	2	1	0	1	2.5278		2078	0	50	2.8795			TCGA.BQ.5888	0	14	3.6811
1079	0	70	3	3	0	0	3.0648		2079	0	50	1.4224			TCGA.BQ.5890	0	8	4.9227
1080	0	69	2	2	1	1	5.0065		2080	1	13	4.3857			TCGA.BQ.5891	0	1	4.9227
1081	0	69	2	1	0	0	1.4224		2081	0	49	3.2803			TCGA.BQ.5892	0	13	1.8232
1082	0	69	3	1	1	0	3.6811		2082	0	49	4.7865			TCGA.BQ.7044	0	126	4.9227
1083	0	69	2	1	1	1	4.3857		2083	0	48	1.8232			TCGA.BQ.7045	0	49	3.6811
1084	0	13	2	3	1	1	5.6273		2084	0	48	4.3857			TCGA.BQ.7046	0	99	1.8232
1085	0	62	2	1	0	0	1.4224		2085	0	48	3.9011			TCGA.BQ.7048	1	71	4.5219
1086	0	61	2	1	1	1	4.3857		2086	0	26	3.1486			TCGA.BQ.7050	0	63	1.8232
1087	0	59	2	2	1	1	5.0065		2087	0	178	1.0216			TCGA.BQ.7051	0	52	2.444
1088	0	59	2	1	0	1	2.5278		2088	0	59	1.4224			TCGA.BQ.7053	0	51	4.5219
1089	0	17	3	3	0	1	4.1702		2089	0	172	1.0216			TCGA.BQ.7055	0	27	1.4224
1090	0	57	2	1	1	1	4.3857		2090	0	172	3.2803			TCGA.BQ.7058	1	10	3.0648
1091	0	56	2	1	1	1	4.3857		2091	0	57	1.4224			TCGA.BQ.7059	0	8	3.2803
1092	0	55	3	2	0	0	2.444		2092	0	145	2.5278			TCGA.BQ.7060	0	8	1.4224
1093	0	55	2	1	0	0	1.4224		2093	0	28	2.664			TCGA.BQ.7061	0	8	1.8232
1094	0	54	2	2	0	1	3.1486		2094	0	163	3.0648			TCGA.BQ.7062	0	4	1.4224
1095	0	52	3	1	0	0	1.8232		2095	0	24	5.0065			TCGA.DW.5560	0	50	1.4224
1096	0	16	3	1	0	1	2.9286		2096	0	137	3.6811			TCGA.DW.5561	0	14	3.2803
1097	0	53	3	2	1	1	5.4073		2097	0	159	1.4224			TCGA.DW.7834	0	132	3.2803
1098	0	12	3	1	0	0	1.8232		2098	1	132	4.9227			TCGA.DW.7836	0	37	3.2803
1099	0	16	3	3	0	1	4.1702		2099	0	12	4.7865			TCGA.DW.7837	0	39	1.4224
1100	0	53	2	3	0	1	3.7694		2100	0	18	4.9227			TCGA.DW.7838	1	13	4.3857
1101	0	15	4	1	0	1	3.3294		2101	0	155	4.3857			TCGA.DW.7839	0	14	1.4224
1102	0	52	3	1	0	0	1.8232		2102	1	14	4.7865			TCGA.DW.7840	0	4	1.8232
1103	0	52	2	1	0	0	1.4224		2103	0	154	1.4224			TCGA.DW.7841	0	15	3.2803
1104	0	11	3	2	0	0	2.444		2104	0	152	2.9286			TCGA.DW.7842	0	4	1.4224
1105	1	13	3	1	1	1	4.7865		2105	0	152	4.7865			TCGA.DW.7963	0	42	3.6811
1106	0	51	2	3	0	0	2.664		2106	0	149	4.3857			TCGA.EV.5901	0	35	3.2803
1107	0	50	2	1	0	1	2.5278		2107	0	148	4.1702			TCGA.EV.5902	0	20	2.5278
1108	1	40	4	3	1	1	6.4289		2108	1	83	4.7865			TCGA.EV.5903	0	26	2.5278
1109	0	49	2	3	0	0	2.664		2109	0	60	4.571			TCGA.F9.A4JJ	1	4	6.0281
1110	0	49	3	3	0	1	4.1702		2110	1	75	4.1702			TCGA.F9.A7Q0	0	14	2.9286
1111	1	8	3	3	1	0	4.9227		2111	0	108	5.6273			TCGA.F9.A7VF	0	3	4.3857
1112	0	48	2	1	0	0	1.4224		2112	0	131	5.6273			TCGA.F9.A97G	0	1	6.0281
1113	0	152	3	1	0	1	2.9286		2113	0	126	2.8795			TCGA.G7.6790	1	52	2.9286
1114	1	7	3	1	1	0	3.6811		2114	0	125	2.5278			TCGA.G7.6792	0	93	2.9286
1115	0	146	3	1	0	0	1.8232		2115	0	124	5.6273			TCGA.G7.6795	0	40	2.9286
1116	0	108	3	1	0	1	2.9286		2116	0	123	3.7694			TCGA.G7.6796	0	73	2.9286
1117	0	53	2	1	0	1	2.5278		2117	0	121	3.2803			TCGA.G7.6797	0	26	3.7694
1118	0	80	3	1	0	0	1.8232		2118	0	120	3.2803			TCGA.G7.7501	1	4	6.0281
1119	0	99	2	1	1	1	4.3857		2119	0	120	6.0281			TCGA.G7.7502	0	27	4.7865
1120	0	49	3	1	0	1	2.9286		2120	1	50	2.9286			TCGA.G7.A4TM	0	26	4.3857
1121	0	136	2	2	0	0	2.0432		2121	0	114	5.6273			TCGA.G7.A8LC	0	24	4.3857
1122	0	135	2	3	0	1	3.7694		2122	0	107	4.3857			TCGA.G7.A8LD	1	7	6.0281
1123	1	49	3	1	0	1	2.9286		2123	0	84	2.5278			TCGA.G7.A8LE	1	49	2.5278
1124	1	18	3	2	0	0	2.444		2124	1	20	4.3857			TCGA.GL.7966	0	4	6.0281
1125	1	97	3	2	1	1	5.4073		2125	0	107	3.2803			TCGA.GL.A4EM	0	2	4.7865
1126	0	121	3	1	1	1	4.7865		2126	0	28	4.7865			TCGA.GL.A59R	0	13	3.7694
1127	0	121	3	2	0	0	2.444		2127	1	12	4.3857			TCGA.GL.A59T	0	19	4.3857
1128	0	120	2	2	1	0	3.9011		2128	1	53	4.7865			TCGA.GL.A9DC	0	14	2.5278
1129	0	117	3	3	1	0	4.9227		2129	0	103	4.7865			TCGA.GL.A9DD	0	12	4.3857
1130	0	117	2	3	0	0	2.664		2130	0	102	1.8232			TCGA.GL.A9DE	0	17	3.3294
1131	0	116	3	1	0	1	2.9286		2131	0	101	4.3857			TCGA.HE.A5NF	0	87	1.8232
1132	0	103	3	2	0	1	3.5494		2132	0	101	3.9849			TCGA.IA.A40U	0	18	3.0648
1133	0	92	3	3	0	0	3.0648		2133	0	100	1.4224			TCGA.IA.A40X	0	21	2.8795
1134	1	23	3	2	1	1	5.4073		2134	0	100	4.3857			TCGA.IA.A40Y	0	3	4.9227
1135	0	116	3	1	1	0	3.6811		2135	0	76	4.3857			TCGA.IA.A83S	0	87	5.4073
1136	1	55	2	3	0	1	3.7694		2136	1	24	4.7865			TCGA.IA.A83T	0	90	3.1486
1137	0	76	3	3	0	1	4.1702		2137	1	48	4.3857			TCGA.IZ.8195	0	23	2.0432
1138	0	84	3	3	0	0	3.0648		2138	1	33	6.0281			TCGA.IZ.8196	0	22	1.0216
1139	1	6	2	1	1	1	4.3857		2139	1	50	5.0065			TCGA.IZ.A6M8	0	17	3.2803
1140	0	79	2	1	1	1	4.3857		2140	1	42	6.4289			TCGA.IZ.A6M9	0	13	3.2803
1141	0	78	2	2	1	0	3.9011		2141	1	60	6.0281			TCGA.J7.6720	0	13	3.2803
1142	0	76	2	1	0	0	1.4224		2142	0	83	2.8795			TCGA.J7.8537	1	8	5.6273
1143	0	19	3	3	0	1	4.1702		2143	1	10	6.0281			TCGA.KV.A74V	0	12	1.0216
1144	1	36	3	1	0	1	2.9286		2144	0	82	4.3857			TCGA.MH.A55W	0	35	1.4224
1145	0	72	3	1	1	1	4.7865		2145	0	81	5.4073			TCGA.MH.A55Z	0	29	2.5278
1146	0	71	3	2	0	1	3.5494		2146	1	61	4.9227			TCGA.MH.A560	0	31	1.8232
1147	1	34	2	3	0	1	3.7694		2147	0	79	3.6811			TCGA.MH.A561	0	29	1.4224
1148	0	36	3	1	0	1	2.9286		2148	1	20	5.8081			TCGA.MH.A562	0	21	3.2803
1149	0	68	2	1	0	1	2.5278		2149	0	77	2.0432			TCGA.MH.A855	1	1	5.4073
1150	0	68	2	1	0	0	1.4224		2150	0	78	2.5278			TCGA.MH.A856	0	32	4.3857
1151	0	68	3	1	0	0	1.8232		2151	0	3	6.0281			TCGA.O9.A75Z	0	16	4.3857
1152	0	65	3	1	0	1	2.9286		2152	0	49	4.3019			TCGA.P4.A5E6	0	102	3.0648
1153	1	25	3	2	1	1	5.4073		2153	0	72	4.3857			TCGA.P4.A5E7	0	89	4.3857
1154	0	62	3	1	0	1	2.9286		2154	0	72	1.4224			TCGA.P4.A5E8	1	2	6.0281
1155	0	62	3	1	1	0	3.6811		2155	0	71	1.8232			TCGA.P4.A5EA	1	2	4.9227
1156	1	44	2	1	1	0	3.2803		2156	0	71	3.2803			TCGA.P4.A5EB	0	101	2.9286
1157	1	24	3	3	0	1	4.1702		2157	0	71	2.0432			TCGA.P4.A5ED	0	94	4.3857
1158	0	61	3	1	1	1	4.7865		2158	0	70	3.0648			TCGA.P4.AAVK	1	8	4.1702
1159	0	59	2	1	1	1	4.3857		2159	0	70	1.4224			TCGA.P4.AAVL	1	2	6.0281
1160	0	59	2	1	0	0	1.4224		2160	1	55	4.3857			TCGA.P4.AAVM	0	52	2.9286
1161	0	57	3	2	0	1	3.5494		2161	1	47	3.6811			TCGA.PJ.A5Z8	0	20	4.3857
1162	0	56	2	2	0	0	2.0432		2162	0	68	2.9286			TCGA.PJ.A5Z9	0	18	4.3857
1163	0	52	3	2	1	0	4.3019		2163	0	68	4.3857			TCGA.Q2.A5QZ	1	14	4.9227
1164	0	52	2	1	0	1	2.5278		2164	0	45	4.7865			TCGA.SX.A71R	0	49	4.3857
1165	0	52	3	3	1	1	6.0281		2165	0	67	2.9286			TCGA.SX.A71S	0	51	4.3857
1166	0	51	3	2	0	0	2.444		2166	0	43	4.7865			TCGA.SX.A71U	0	46	4.3857
1167	0	51	3	2	0	1	3.5494		2167	0	65	5.0065			TCGA.SX.A71V	0	30	2.9286
1168	0	51	2	1	0	1	2.5278		2168	0	42	1.8232			TCGA.SX.A71W	0	36	2.5278
1169	0	50	2	1	0	0	1.4224		2169	1	43	4.9227			TCGA.SX.A7SL	0	28	2.5278
1170	0	50	3	1	1	0	3.6811		2170	0	64	4.7865			TCGA.SX.A7SN	0	20	4.3857
1171	0	49	3	1	1	0	3.6811		2171	0	64	3.0648			TCGA.SX.A7SO	0	42	2.5278
1172	1	24	3	2	1	1	5.4073		2172	0	63	2.5278			TCGA.SX.A7SP	0	17	4.7865
1173	0	49	2	1	0	1	2.5278		2173	0	40	4.7865			TCGA.SX.A7SQ	0	43	4.3857
1174	1	13	3	3	0	1	4.1702		2174	1	53	4.1702			TCGA.SX.A7SR	0	27	3.5494
1175	1	9	1	2	1	0	3.5003		2175	1	36	5.6273			TCGA.SX.A7SS	0	54	1.4224
1176	0	46	2	1	0	0	1.4224		2176	0	61	2.5278			TCGA.SX.A7SU	0	45	4.3857
1177	0	46	2	1	1	0	3.2803		2177	0	61	4.3857			TCGA.UZ.A9PJ	0	27	4.3857
1178	0	46	2	1	1	0	3.2803		2178	0	61	4.3857			TCGA.UZ.A9PK	1	106	4.3857
1179	0	46	3	1	0	0	1.8232		2179	0	61	4.3857			TCGA.UZ.A9PL	0	106	2.0432
1180	0	45	2	1	0	0	1.4224		2180	0	60	1.4224			TCGA.UZ.A9PM	0	128	5.0065
1181	0	45	3	3	1	0	4.9227		2181	0	59	4.7865			TCGA.UZ.A9PN	1	23	6.0281
1182	0	45	2	1	0	0	1.4224		2182	0	59	4.7865			TCGA.UZ.A9PO	0	64	1.8232
1183	0	26	3	1	1	0	3.6811		2183	0	59	2.127			TCGA.UZ.A9PP	0	101	4.3857
1184	0	44	2	1	1	0	3.2803		2184	0	59	4.7865			TCGA.UZ.A9PQ	1	76	4.1702
1185	0	43	3	2	0	1	3.5494		2185	0	58	3.9849			TCGA.UZ.A9PR	1	84	4.3857
1186	1	32	3	3	1	0	4.9227		2186	0	57	3.2803			TCGA.UZ.A9PS	1	2	3.1486
1187	0	4	2	1	1	1	4.3857		2187	0	57	4.7865			TCGA.UZ.A9PU	0	32	2.5278
1188	0	52	4	1	0	0	2.224		2188	0	57	2.9286			TCGA.UZ.A9PV	0	49	2.127
1189	0	50	3	1	1	1	4.7865		2189	0	57	2.9286			TCGA.UZ.A9PX	1	11	2.5278
1190	1	39	1	3	1	1	5.2265		2190	0	56	3.6811			TCGA.UZ.A9PZ	0	22	5.6273
1191	0	146	2	1	0	0	1.4224		2191	0	54	6.0281			TCGA.UZ.A9Q0	0	113	2.5278
1192	0	176	2	1	0	0	1.4224		2192	0	53	3.2803			TCGA.UZ.A9Q1	0	53	2.5278
1193	0	175	2	1	0	0	1.4224		2193	0	53	4.7865			TCGA.V9.A7HT	0	32	5.4073
1194	0	173	2	2	0	0	2.0432		2194	0	51	5.6273			TCGA.WN.A9G9	1	27	4.7865
1195	0	171	3	1	0	1	2.9286		2195	0	29	1.4224			TCGA.WN.AB4C	1	39	2.9286
1196	1	60	2	1	1	1	4.3857		2196	0	51	1.4224			TCGA.Y8.A894	0	19	1.0216
1197	1	84	2	2	1	1	5.0065		2197	0	51	4.3857			TCGA.Y8.A895	0	17	2.5278
1198	1	30	1	3	1	1	5.2265		2198	0	28	3.6811			TCGA.Y8.A896	0	19	6.0281
1199	0	165	2	1	0	1	2.5278		2199	0	50	2.9286			TCGA.Y8.A897	1	15	4.7865
1200	0	164	2	1	1	1	4.3857		2200	0	49	1.4224			TCGA.Y8.A898	0	16	4.3857
1201	0	163	3	1	0	0	1.8232		2201	0	49	3.7694			TCGA.Y8.A8RY	0	26	2.5278
1202	0	160	2	2	0	0	2.0432		2202	0	49	4.7865			TCGA.Y8.A8RZ	0	7	3.6811
1203	0	159	2	3	0	1	3.7694		2203	0	48	4.3857			TCGA.Y8.A8S0	0	7	2.127
1204	1	60	2	1	1	1	4.3857		2204	0	24	2.5278			TCGA.Y8.A8S1	0	14	4.7865
1205	1	72	3	3	1	0	4.9227		2205	0	24	2.127
1206	0	149	2	1	0	1	2.5278		2206	0	47	5.6273
1207	0	114	2	1	1	0	3.2803		2207	0	46	4.3857
1208	0	144	3	1	0	0	1.8232
1209	1	20	3	3	1	1	6.0281
1210	0	143	2	1	0	0	1.4224
1211	0	141	2	1	0	1	2.5278
1212	0	134	2	1	1	0	3.2803
1213	0	135	2	1	0	0	1.4224
1214	0	129	4	1	0	0	2.224
1215	1	40	3	3	1	1	6.0281
1216	0	128	2	1	0	0	1.4224
1217	0	92	2	1	1	0	3.2803
1218	0	127	2	1	1	1	4.3857
1219	0	127	3	1	1	1	4.7865
1220	0	122	1	1	0	0	1.0216
1221	1	15	1	1	1	1	3.9849
1222	0	126	2	1	0	0	1.4224
1223	0	125	3	1	0	0	1.8232
1224	0	124	2	3	0	0	2.664
1225	0	124	2	1	1	0	3.2803
1226	0	123	3	1	1	1	4.7865
1227	0	123	3	1	1	0	3.6811
1228	0	121	1	1	0	1	2.127
1229	1	60	2	1	1	1	4.3857
1230	1	53	2	1	1	0	3.2803
1231	0	85	3	1	0	0	1.8232
1232	0	115	2	3	0	1	3.7694
1233	0	112	4	1	0	0	2.224
1234	0	115	2	1	0	0	1.4224
1235	1	12	3	1	1	1	4.7865
1236	0	108	2	1	0	1	2.5278
1237	0	52	3	1	1	0	3.6811
1238	1	47	3	3	1	0	4.9227
1239	0	110	2	1	1	1	4.3857
1240	1	55	3	3	1	1	6.0281
1241	0	109	2	1	1	1	4.3857
1242	0	109	2	2	0	1	3.1486
1243	0	79	2	1	1	1	4.3857
1244	0	109	3	1	1	1	4.7865
1245	0	108	3	3	0	1	4.1702
1246	0	108	3	3	1	1	6.0281
1247	0	72	3	3	1	1	6.0281
1248	0	106	2	1	1	0	3.2803
1249	0	105	2	1	0	1	2.5278
1250	1	80	2	3	1	1	5.6273
1251	0	105	2	1	1	0	3.2803
1252	1	17	3	3	1	1	6.0281
1253	0	104	3	3	1	0	4.9227
1254	0	99	1	2	0	1	2.7478
1255	1	24	3	3	1	1	6.0281
1256	1	16	2	1	1	1	4.3857
1257	0	103	1	1	0	1	2.127
1258	0	102	2	1	0	0	1.4224
1259	0	101	2	1	1	0	3.2803
1260	0	101	3	1	1	1	4.7865
1261	1	92	3	3	1	1	6.0281
1262	0	100	2	1	0	0	1.4224
1263	0	100	2	2	1	0	3.9011
1264	0	99	3	2	0	1	3.5494
1265	0	99	2	1	1	1	4.3857
1266	1	8	3	2	1	1	5.4073
1267	0	95	2	2	0	0	2.0432
1268	0	94	2	1	0	1	2.5278
1269	0	93	2	1	1	1	4.3857
1270	1	24	3	3	1	0	4.9227
1271	0	92	2	1	0	1	2.5278
1272	0	91	2	1	0	0	1.4224
1273	0	88	2	3	1	0	4.5219
1274	0	89	2	3	1	1	5.6273
1275	0	92	3	1	0	1	2.9286
1276	0	91	2	1	1	0	3.2803
1277	1	50	3	3	1	0	4.9227
1278	0	90	2	1	1	1	4.3857
1279	0	90	2	1	1	1	4.3857
1280	1	14	3	3	1	1	6.0281
1281	0	89	2	1	1	0	3.2803
1282	0	89	3	3	0	1	4.1702
1283	0	88	3	1	1	1	4.7865
1284	0	88	2	1	0	1	2.5278
1285	0	86	2	1	1	0	3.2803
1286	0	81	3	2	1	0	4.3019
1287	1	27	4	1	1	1	5.1873
1288	1	10	2	1	1	0	3.2803
1289	0	83	2	1	0	0	1.4224
1290	1	36	2	1	1	0	3.2803
1291	0	83	2	1	0	0	1.4224
1292	0	50	4	3	0	1	4.571
1293	0	83	2	1	0	0	1.4224
1294	0	82	3	1	0	1	2.9286
1295	0	82	2	1	1	0	3.2803
1296	1	69	3	1	1	1	4.7865
1297	0	81	2	2	0	1	3.1486
1298	0	48	2	1	0	0	1.4224
1299	0	80	2	1	1	0	3.2803
1300	1	45	2	3	0	1	3.7694
1301	0	78	2	1	1	1	4.3857
1302	0	78	3	2	1	0	4.3019
1303	0	77	2	3	0	1	3.7694
1304	0	77	2	1	1	0	3.2803
1305	0	77	2	1	0	1	2.5278
1306	0	76	2	1	0	1	2.5278
1307	0	75	2	1	1	0	3.2803
1308	1	36	3	3	1	1	6.0281
1309	0	75	2	1	1	0	3.2803
1310	0	74	2	1	1	0	3.2803
1311	0	73	3	2	1	0	4.3019
1312	0	72	2	1	1	0	3.2803
1313	0	72	2	1	0	1	2.5278
1314	0	71	2	1	1	0	3.2803
1315	1	58	4	2	1	1	5.8081
1316	1	30	2	2	1	1	5.0065
1317	0	70	2	1	1	0	3.2803
1318	0	70	3	1	1	0	3.6811
1319	0	69	3	1	1	1	4.7865
1320	1	12	3	3	1	0	4.9227
1321	0	36	3	1	0	0	1.8232
1322	0	68	2	1	1	1	4.3857
1323	0	68	3	1	0	0	1.8232
1324	0	57	3	3	0	0	3.0648
1325	0	66	2	2	0	0	2.0432
1326	0	64	2	3	1	0	4.5219
1327	0	64	3	1	1	0	3.6811
1328	0	64	2	1	0	0	1.4224
1329	0	68	3	1	1	0	3.6811
1330	0	62	2	1	1	0	3.2803
1331	0	61	2	1	1	0	3.2803
1332	0	61	2	1	1	1	4.3857
1333	0	61	3	1	1	1	4.7865
1334	0	60	3	1	1	0	3.6811
1335	0	59	3	1	1	1	4.7865
1336	0	59	2	1	1	0	3.2803
1337	0	59	2	1	0	1	2.5278
1338	1	32	3	1	1	1	4.7865
1339	0	58	3	1	1	1	4.7865
1340	0	57	3	2	0	0	2.444
1341	1	10	2	3	1	1	5.6273
1342	0	62	2	1	1	1	4.3857
1343	0	62	2	1	1	0	3.2803
1344	0	62	2	1	1	1	4.3857
1345	1	14	4	2	1	1	5.8081
1346	0	61	3	3	0	0	3.0648
1347	0	60	3	1	0	1	2.9286
1348	0	59	2	1	1	1	4.3857
1349	0	45	3	1	1	1	4.7865
1350	0	102	2	3	0	1	3.7694
1351	0	134	2	1	0	0	1.4224
1352	1	10	2	1	1	1	4.3857
1353	1	65	2	3	1	0	4.5219
1354	0	119	2	1	0	1	2.5278
1355	0	111	3	2	1	0	4.3019
1356	0	109	3	1	0	1	2.9286
1357	0	108	2	1	1	0	3.2803
1358	1	30	2	1	0	1	2.5278
1359	0	106	2	1	1	1	4.3857
1360	1	92	2	1	1	1	4.3857
1361	1	58	3	2	1	1	5.4073
1362	0	100	2	1	1	1	4.3857
1363	0	90	2	1	1	0	3.2803
1364	0	99	3	1	1	0	3.6811
1365	1	46	2	1	1	1	4.3857
1366	0	91	1	1	0	0	1.0216
1367	0	90	3	1	1	1	4.7865
1368	0	89	1	1	0	0	1.0216
1369	0	88	3	1	1	0	3.6811
1370	0	50	3	1	1	1	4.7865
1371	0	86	2	1	0	1	2.5278
1372	0	84	2	1	1	1	4.3857
1373	1	21	3	1	1	1	4.7865
1374	0	82	2	1	1	1	4.3857
1375	0	82	3	3	0	0	3.0648
1376	0	79	2	1	1	1	4.3857
1377	0	79	2	1	1	0	3.2803
1378	0	70	2	1	0	0	1.4224
1379	0	76	2	3	1	0	4.5219
1380	0	73	3	1	1	0	3.6811
1381	0	72	2	1	1	0	3.2803
1382	0	72	2	1	1	0	3.2803

## Sheet: Fig. 5
ID	mRNA Cluster	miRNA Cluster	Methylation Cluster	CIMP	Four-lncRNA risk score	LncRNA-based classifier defined risk group (0=low risk, 1=high risk)	WSI-based risk score	WSI-based classifier defined risk group (0=low risk, 1=high risk)	Age (years)	Sex(1=man, 0=woman)	Stage	Grade	Clinicopathological risk score	Multi-classifier risk score	Multi-classifier defined risk group (0=low risk, 1=high risk)	OS status	OS time	RFS status	RFS time
TCGA.2K.A9WE	3	2	3	0	2.91756	1	0.0124127	0	53	1	2	2	2.1992	5.70475	1	0	8	0	8
TCGA.2Z.A9J1	3	2	3	0	1.22376	0	0.0624656	0	71	1	1	2	1.6666	3.18691	0	0	77	0	77
TCGA.2Z.A9J2	6	2	2	0	0.926252	0	0.676366	1	71	0	1	2	1.6666	4.41789	0	0	60	0	60
TCGA.2Z.A9J3	6	6	2	0	2.18621	1	0.780899	1	67	1	2	3	2.7662	7.27206	1	1	60	1	27
TCGA.2Z.A9J5	6	2	2	0	2.58017	1	0.0210337	0	80	1	2	3	2.7662	5.78162	1	0	102	0	102
TCGA.2Z.A9J6	6	2	2	0	1.29062	0	0.229321	0	60	1	1	2	1.6666	3.7124	0	0	58	0	58
TCGA.2Z.A9J8	3	2	2	0	3.53434	1	0.736442	1	50	1	1	3	2.2336	8.43689	1	0	93	1	17
TCGA.2Z.A9JD	6	2	2	0	1.05463	0	0.0244329	0	66	1	1	2	1.6666	2.86825	0	0	36	0	36
TCGA.2Z.A9JE	6	6	2	0	3.78943	1	0.0219426	0	59	1	1	2	1.6666	6.39614	1	0	58	0	58
TCGA.2Z.A9JG	3	6	1	0	1.52399	0	0.0238504	0	64	1	1	3	2.2336	3.96353	0	0	56	0	56
TCGA.2Z.A9JI	3	6	1	0	4.32069	1	0.754116	1	38	1	3	4	3.8658	10.9109	1	0	53	1	10
TCGA.2Z.A9JJ	4	6	2	0	7.32159	1	0.230815	0	69	0	1	2	1.6666	11.5108	1	0	41	0	41
TCGA.2Z.A9JK	1	1	3	0	3.67	1	0.693918	1	50	1	3	2	2.7318	8.93106	1	0	40	1	11
TCGA.2Z.A9JL	3	6	2	0	2.73061	1	0.0724713	0	47	1	1	2	1.6666	5.1607	0	0	34	0	34
TCGA.2Z.A9JM	3	6	3	0	2.73277	1	0.0158498	0	28	1	1	2	1.6666	5.01449	0	0	32	0	32
TCGA.2Z.A9JN	6	5	3	0	1.22315	0	0.889109	1	50	0	1	2	1.6666	5.36143	0	0	25	0	25
TCGA.2Z.A9JP	6	2	2	0	2.02784	1	0.125827	0	63	1	1	2	1.6666	4.39284	0	0	30	0	30
TCGA.2Z.A9JQ	6	6	2	0	3.39146	1	0.348156	1	66	1	1	2	1.6666	6.74024	1	0	26	1	20
TCGA.2Z.A9JR	3	6	2	0	2.27502	1	0.017013	0	57	1	1	1	1.0996	3.93572	0	0	6	0	6
TCGA.2Z.A9JS	3	6	2	0	1.5897	0	0.774083	1	74	1	1	2	1.6666	5.53246	1	1	17	0	17
TCGA.2Z.A9JT	6	2	2	0	2.50264	1	0.0825223	0	71	1	1	2	1.6666	4.89251	0	0	23	0	23
TCGA.4A.A93W	3	6	2	0	2.34345	1	0.210485	0	66	0	1	1	1.0996	4.53329	0	0	1	0	1
TCGA.4A.A93Y	2	1	3	0	3.56931	1	0.0162586	0	63	0	2	2	2.1992	6.55718	1	0	12	0	12
TCGA.A4.7583	3	6	2	0	1.37133	0	0.0240515	0	60	1	1	3	2.2336	3.76677	0	0	1	0	1
TCGA.A4.7584	6	6	2	0	0.956207	0	0.0211007	0	59	1	1	2	1.6666	2.73227	0	0	22	0	22
TCGA.A4.7585	3	2	2	0	3.31864	1	0.763004	1	67	1	3	3	3.2988	9.149	1	1	36	0	36
TCGA.A4.7734	3	6	2	0	2.27351	1	0.0724761	0	53	0	1	2	1.6666	4.56994	0	0	1	0	1
TCGA.A4.7915	4	6	1	1	11.1068	1	0.0122719	0	35	0	2	3	2.7662	16.7784	1	0	1	0	1
TCGA.A4.7996	3	6	2	0	1.81952	1	0.705852	1	61	0	1	2	1.6666	5.64994	1	0	17	1	17
TCGA.A4.7997	3	2	2	0	2.53983	1	0.0230384	0	67	1	1	3	2.2336	5.27427	0	0	31	0	31
TCGA.A4.8098	3	6	2	0	2.966	1	0.00990934	0	73	1	1	3	2.2336	5.79051	1	0	30	0	30
TCGA.A4.8310	6	6	2	0	1.62195	0	0.0157882	0	58	1	3	3	3.2988	4.9899	0	0	26	0	26
TCGA.A4.8311	6	6	2	0	1.78892	0	0.0193875	0	60	1	1	2	1.6666	3.80396	0	0	25	0	25
TCGA.A4.8515	6	6	2	0	1.0507	0	0.682384	1	47	1	1	2	1.6666	4.59457	0	0	24	0	24
TCGA.A4.8516	6	6	2	0	1.11937	0	0.731823	1	62	1	3	3	3.2988	6.2246	1	0	1	0	1
TCGA.A4.8518	6	2	2	0	0.593443	0	0.0196294	0	48	1	1	3	2.2336	2.74979	0	0	20	0	20
TCGA.A4.8630	6	6	2	0	0.971403	0	0.0115368	0	59	0	1	2	1.6666	2.72674	0	0	15	0	15
TCGA.A4.A48D	6	2	2	0	1.31394	0	0.0182864	0	84	1	1	3	2.2336	3.67743	0	0	13	0	13
TCGA.A4.A4ZT	3	6	2	0	1.51407	0	0.0225764	0	71	0	1	3	2.2336	3.94737	0	0	18	0	18
TCGA.A4.A5DU	6	6	2	0	1.31144	0	0.126264	0	45	0	1	2	1.6666	3.46811	0	0	17	0	17
TCGA.A4.A5XZ	3	2	2	0	1.51197	0	0.0100786	0	65	0	2	1	1.6322	3.3918	0	0	16	0	16
TCGA.A4.A5Y0	6	2	2	0	2.71978	1	0.0175321	0	61	0	1	3	2.2336	5.49235	1	0	9	0	9
TCGA.A4.A5Y1	3	6	2	0	2.70738	1	0.745995	1	75	1	3	2	2.7318	7.82402	1	1	14	1	10
TCGA.A4.A6HP	6	6	2	0	2.04611	1	0.0225013	0	66	1	1	2	1.6666	4.14455	0	0	13	0	13
TCGA.A4.A772	3	6	2	0	1.80466	0	0.0175648	0	39	1	1	1	1.0996	3.32928	0	0	1	0	1
TCGA.A4.A7UZ	3	6	2	0	2.84113	1	0.0185903	0	71	1	3	2	2.7318	6.08271	1	0	1	0	1
TCGA.AL.3473	2	2	3	0	4.37633	1	0.00938621	0	55	1	2	3	2.7662	8.07232	1	0	64	0	64
TCGA.AT.A5NU	6	6	2	0	0.99868	0	0.125944	0	77	1	1	1	1.0996	2.57283	0	0	3	0	3
TCGA.B1.7332	3	2	2	0	1.59674	0	0.0725165	0	60	0	2	3	2.7662	4.64611	0	0	39	0	39
TCGA.B1.A47M	6	6	2	0	2.90146	1	0.817166	1	79	1	3	2	2.7318	8.26214	1	0	22	1	14
TCGA.B1.A47N	6	6	2	0	1.69526	0	0.234079	0	62	1	1	2	1.6666	4.24788	0	0	37	0	37
TCGA.B3.3925	3	6	2	0	1.30928	0	0.22984	0	52	1	3	2	2.7318	4.65885	0	0	35	0	35
TCGA.B3.3926	6	6	3	0	1.79198	0	0.02153	0	59	0	1	2	1.6666	3.81355	0	0	30	0	30
TCGA.B3.4103	3	6	2	0	1.57827	0	0.231247	0	56	1	1	2	1.6666	4.08923	0	0	31	0	31
TCGA.B3.A6W5	3	6	2	0	1.80148	0	0.0177107	0	43	1	1	2	1.6666	3.81577	0	0	11	0	11
TCGA.B9.4113	3	6	2	0	1.25568	0	0.730907	1	64	1	1	2	1.6666	4.98716	0	1	52	0	52
TCGA.B9.5155	6	6	2	0	0.649523	0	0.850837	1	71	1	3	2	2.7318	5.44034	1	0	23	0	23
TCGA.B9.7268	6	6	2	0	1.14664	0	0.00879077	0	59	1	2	1	1.6322	2.91625	0	0	23	0	23
TCGA.B9.A44B	3	6	1	0	1.76451	0	0.731381	1	70	1	3	4	3.8658	7.54746	1	0	13	0	13
TCGA.B9.A5W7	3	6	2	0	1.69151	0	0.829367	1	47	1	1	2	1.6666	5.80953	1	0	20	1	19
TCGA.B9.A5W8	3	2	2	0	1.27075	0	0.0149831	0	50	1	2	3	2.7662	4.0734	0	0	18	0	18
TCGA.B9.A5W9	6	6	1	0	1.48162	0	0.0176249	0	40	1	1	3	2.2336	3.8924	0	0	1	0	1
TCGA.B9.A69E	2	2	3	0	1.48192	0	0.0196285	0	71	1	3	2	2.7318	4.3288	0	0	16	0	16
TCGA.B9.A8YH	3	6	2	0	1.64025	0	0.0206983	0	52	1	1	2	1.6666	3.61526	0	0	18	0	18
TCGA.B9.A8YI	6	2	1	0	0.623288	0	0.0624672	0	79	1	1	3	2.2336	2.90109	0	0	13	0	13
TCGA.BQ.5875	3	2	1	0	1.44073	0	0.879878	1	66	0	3	3	3.2988	7.02954	1	0	88	0	88
TCGA.BQ.5876	6	6	3	0	2.01911	1	0.019863	0	75	1	1	3	2.2336	4.59294	0	0	20	0	20
TCGA.BQ.5878	3	2	2	0	4.26259	1	0.723525	1	79	0	3	3	3.2988	10.2651	1	0	65	1	35
TCGA.BQ.5879	4	6	1	1	8.03237	1	0.76295	1	32	0	3	2	2.7318	14.7507	1	1	24	1	20
TCGA.BQ.5880	3	2	2	0	2.2127	1	0.683072	1	79	1	3	3	3.2988	7.50934	1	1	44	1	33
TCGA.BQ.5881	6	2	2	0	0.955434	0	0.236654	0	69	1	1	3	2.2336	3.78873	0	0	49	0	49
TCGA.BQ.5882	2	2	1	0	4.69542	1	0.228557	0	54	1	3	2	2.7318	9.03172	1	1	22	1	12
TCGA.BQ.5883	4	5	3	0	1.0196	0	0.0241601	0	79	0	1	3	2.2336	3.31248	0	0	42	0	42
TCGA.BQ.5884	4	2	3	0	0.824365	0	0.02215	0	59	0	1	2	1.6666	2.56464	0	0	27	0	27
TCGA.BQ.5885	3	2	2	0	5.01285	1	0.0825339	0	63	1	3	3	3.2988	9.54793	1	0	31	0	31
TCGA.BQ.5886	6	2	2	0	1.69293	0	0.0198197	0	75	1	3	3	3.2988	5.09224	0	0	27	0	27
TCGA.BQ.5887	4	2	1	0	1.86519	1	0.229072	0	54	1	3	3	3.2988	5.86552	1	0	26	0	26
TCGA.BQ.5888	3	6	3	0	3.79765	1	0.0213655	0	74	0	1	3	2.2336	6.89548	1	0	14	0	14
TCGA.BQ.5890	6	2	1	0	2.98293	1	0.00805111	0	69	1	3	3	3.2988	6.72847	1	0	8	0	8
TCGA.BQ.5891	6	6	1	0	2.68081	1	0.0239595	0	57	0	3	3	3.2988	6.37987	1	0	1	0	1
TCGA.BQ.5892	1	4	3	0	1.38121	0	0.231063	0	51	1	1	3	2.2336	4.32429	0	0	13	0	13
TCGA.BQ.7044	3	2	1	0	1.8366	1	0.0825248	0	73	1	3	3	3.2988	5.44293	1	0	126	0	126
TCGA.BQ.7045	6	6	2	0	3.16473	1	0.0956304	0	78	1	1	3	2.2336	6.27292	1	1	49	0	49
TCGA.BQ.7046	3	2	2	0	1.50872	0	0.0240156	0	61	1	1	3	2.2336	3.94423	0	0	99	0	99
TCGA.BQ.7048	3	6	1	0	3.31645	1	0.00567345	0	64	1	3	2	2.7318	6.66302	1	0	95	1	71
TCGA.BQ.7050	3	2	2	0	1.31892	0	0.00889099	0	53	0	1	3	2.2336	3.65914	0	0	63	0	63
TCGA.BQ.7051	6	6	2	0	1.30669	0	0.229109	0	74	1	2	3	2.7662	4.68332	0	0	52	0	52
TCGA.BQ.7053	3	6	2	0	2.32156	1	0.0922833	0	57	0	3	2	2.7318	5.60514	1	0	51	0	51
TCGA.BQ.7055	5	5	3	0	0.85194	0	0.127365	0	73	1	1	2	1.6666	2.87715	0	0	27	0	27
TCGA.BQ.7058	3	2	1	0	1.0649	0	0.265445	0	81	1	3	3	3.2988	4.92694	0	1	12	1	10
TCGA.BQ.7059	3	2	2	0	1.89356	1	0.021237	0	71	1	1	2	1.6666	3.94407	0	0	8	0	8
TCGA.BQ.7060	3	2	2	0	0.952394	0	0.0195152	0	53	1	1	2	1.6666	2.72317	0	0	8	0	8
TCGA.BQ.7061	3	2	1	0	1.77176	0	0.126818	0	83	0	1	3	2.2336	4.55472	0	0	8	0	8
TCGA.BQ.7062	3	2	2	0	0.934846	0	0.126493	0	64	1	1	2	1.6666	2.982	0	0	4	0	4
TCGA.DW.5560	6	6	3	0	1.74629	0	0.010006	0	38	0	1	2	1.6666	3.72418	0	0	50	0	50
TCGA.DW.5561	3	6	2	0	1.84074	1	0.00886096	0	51	1	1	2	1.6666	3.84324	0	0	14	0	14
TCGA.DW.7834	3	6	2	0	4.21098	1	0.127913	0	53	1	1	2	1.6666	7.21982	1	0	132	0	132
TCGA.DW.7836	3	6	2	0	2.42391	1	0.0224548	0	55	1	1	2	1.6666	4.63269	0	0	37	0	37
TCGA.DW.7837	3	6	2	0	1.56371	0	0.0221112	0	43	1	1	2	1.6666	3.52007	0	0	39	0	39
TCGA.DW.7838	3	2	2	0	2.81532	1	0.768819	1	66	1	1	2	1.6666	7.10261	1	0	25	1	13
TCGA.DW.7839	6	6	2	0	1.71202	0	0.208396	0	58	0	1	2	1.6666	4.20196	0	0	14	0	14
TCGA.DW.7840	3	6	2	0	1.73347	0	0.126975	0	60	1	1	3	2.2336	4.50564	0	0	4	0	4
TCGA.DW.7841	3	6	2	0	2.39641	1	0.00488685	0	61	1	1	2	1.6666	4.55093	0	0	15	0	15
TCGA.DW.7842	6	6	2	0	1.75695	0	0.0146799	0	52	1	1	2	1.6666	3.75026	0	0	4	0	4
TCGA.DW.7963	3	2	2	0	2.08633	1	0.0955033	0	43	1	1	3	2.2336	4.87886	0	0	42	0	42
TCGA.EV.5901	3	6	2	0	1.93994	1	0.0102232	0	47	0	1	2	1.6666	3.97502	0	0	35	0	35
TCGA.EV.5902	6	6	2	0	1.49226	0	0.733637	1	58	1	1	2	1.6666	5.3001	0	0	20	0	20
TCGA.EV.5903	3	6	2	0	1.24133	0	0.724544	1	57	1	1	2	1.6666	4.95187	0	0	26	0	26
TCGA.F9.A4JJ	4	6	1	1	9.27302	1	0.758917	1	35	0	3	3	3.2988	16.8337	1	1	11	1	4
TCGA.F9.A7Q0	6	6	3	0	1.41637	0	0.79239	1	37	0	1	3	2.2336	5.84686	1	0	14	0	14
TCGA.F9.A7VF	6	6	2	0	2.92945	1	0.738175	1	75	0	1	2	1.6666	7.16947	1	0	3	0	3
TCGA.F9.A97G	3	2	2	0	1.83442	1	0.805028	1	79	1	3	3	3.2988	7.34138	1	0	1	0	1
TCGA.G7.6790	3	2	2	0	0.991363	0	0.694782	1	57	1	1	3	2.2336	5.04073	0	0	53	1	52
TCGA.G7.6792	3	6	2	0	1.40967	0	0.738735	1	40	1	1	3	2.2336	5.69701	1	0	93	0	93
TCGA.G7.6795	6	6	2	0	1.12005	0	0.746741	1	56	1	1	3	2.2336	5.34377	0	0	40	0	40
TCGA.G7.6796	3	2	2	0	1.15206	0	0.738452	1	58	1	1	3	2.2336	5.36332	0	0	73	0	73
TCGA.G7.6797	6	6	2	0	0.985622	0	0.773119	1	46	1	3	2	2.7318	5.67019	1	0	26	0	26
TCGA.G7.7501	3	5	2	0	3.05212	1	0.318089	1	55	0	3	3	3.2988	7.63375	1	1	21	1	4
TCGA.G7.7502	3	6	2	0	2.00579	1	0.643992	1	83	1	1	3	2.2336	6.21812	1	0	27	0	27
TCGA.G7.A4TM	3	6	2	0	2.60214	1	0.705375	1	40	1	1	2	1.6666	6.66015	1	0	26	0	26
TCGA.G7.A8LC	6	6	2	0	2.59364	1	0.80088	1	61	1	1	2	1.6666	6.90048	1	0	24	0	24
TCGA.G7.A8LD	6	6	1	0	4.83863	1	0.695924	1	71	1	3	3	3.2988	10.9369	1	1	18	1	7
TCGA.G7.A8LE	3	6	2	0	1.78592	0	0.74457	1	62	1	1	2	1.6666	5.7084	1	0	82	1	49
TCGA.GL.7966	4	6	1	1	8.2304	1	0.343354	1	28	0	3	3	3.2988	14.3926	1	0	4	0	4
TCGA.GL.A4EM	3	2	2	0	1.93576	1	0.789881	1	61	1	1	3	2.2336	6.51152	1	0	2	0	2
TCGA.GL.A59R	3	6	2	0	1.69797	0	0.748067	1	79	1	3	2	2.7318	6.52491	1	0	13	0	13
TCGA.GL.A59T	6	6	2	0	1.97618	1	0.744543	1	46	1	1	2	1.6666	5.95422	1	0	19	0	19
TCGA.GL.A9DC	3	6	2	0	1.34467	0	0.667277	1	66	0	1	2	1.6666	4.93474	0	0	14	0	14
TCGA.GL.A9DD	3	2	2	0	1.81949	1	0.709972	1	69	1	1	2	1.6666	5.66074	1	0	12	0	12
TCGA.GL.A9DE	3	2	1	0	0.894621	0	0.755276	1	74	1	1	4	2.8006	5.56512	1	0	17	0	17
TCGA.HE.A5NF	3	2	2	0	1.11625	0	0.125693	0	58	1	1	3	2.2336	3.70457	0	0	87	0	87
TCGA.IA.A40U	3	6	2	0	1.60771	0	0.00815412	0	56	1	3	3	3.2988	4.95141	0	0	18	0	18
TCGA.IA.A40X	5	2	2	0	2.60955	1	0.218397	0	49	0	1	1	1.0996	4.89801	0	0	21	0	21
TCGA.IA.A40Y	6	6	1	0	4.45773	1	0.000545343	0	60	0	3	3	3.2988	8.61475	1	0	3	0	3
TCGA.IA.A83S	3	2	2	0	2.6976	1	0.795804	1	81	1	2	3	2.7662	7.97219	1	1	87	0	87
TCGA.IA.A83T	3	6	2	0	1.51179	0	0.675673	1	80	1	2	2	2.1992	5.6333	1	1	90	0	90
TCGA.IZ.8195	6	6	1	0	1.0973	0	0.234453	0	82	1	2	2	2.1992	3.93654	0	0	23	0	23
TCGA.IZ.8196	6	6	2	0	1.80983	0	0.0233655	0	50	1	1	1	1.0996	3.35122	0	0	22	0	22
TCGA.IZ.A6M8	6	2	2	0	2.16529	1	0.00509422	0	69	1	1	2	1.6666	4.25277	0	0	17	0	17
TCGA.IZ.A6M9	6	6	2	0	2.42854	1	0.12799	0	63	1	1	2	1.6666	4.91639	0	0	13	0	13
TCGA.J7.6720	3	6	2	0	2.15422	1	0.0225621	0	42	1	1	2	1.6666	4.28442	0	0	13	0	13
TCGA.J7.8537	2	1	1	0	5.07202	1	0.716607	1	37	0	3	2	2.7318	10.8027	1	1	11	1	8
TCGA.KV.A74V	6	2	2	0	1.5144	0	0.0220291	0	40	1	1	1	1.0996	2.96589	0	0	12	0	12
TCGA.MH.A55W	6	6	2	0	0.732295	0	0.182806	0	50	1	1	2	1.6666	2.86842	0	0	35	0	35
TCGA.MH.A55Z	6	6	2	0	1.26188	0	0.733521	1	65	1	1	2	1.6666	5.00206	0	0	29	0	29
TCGA.MH.A560	6	2	2	0	0.414054	0	0.186518	0	62	1	1	3	2.2336	2.95712	0	0	31	0	31
TCGA.MH.A561	6	6	2	0	1.49627	0	0.0182526	0	66	1	1	2	1.6666	3.42275	0	0	29	0	29
TCGA.MH.A562	6	6	2	0	3.04462	1	0.127572	0	57	1	1	2	1.6666	5.71152	1	0	21	0	21
TCGA.MH.A855	3	2	2	0	3.16828	1	0.574824	1	52	0	2	3	2.7662	7.999	1	0	13	1	1
TCGA.MH.A856	3	6	2	0	4.07227	1	0.665304	1	54	1	1	2	1.6666	8.45469	1	0	32	0	32
TCGA.O9.A75Z	3	6	2	0	2.38465	1	0.810858	1	44	1	1	2	1.6666	6.65664	1	0	16	0	16
TCGA.P4.A5E6	6	6	2	0	1.28728	0	0.115311	0	67	1	3	3	3.2988	4.81926	0	0	102	0	102
TCGA.P4.A5E7	3	6	2	0	3.05194	1	0.668252	1	74	0	1	2	1.6666	7.14377	1	0	89	0	89
TCGA.P4.A5E8	6	6	1	1	9.31838	1	0.722567	1	57	1	3	3	3.2988	16.7967	1	1	44	1	2
TCGA.P4.A5EA	4	6	1	1	14.1872	1	0.184374	0	54	0	3	3	3.2988	21.6729	1	1	7	1	2
TCGA.P4.A5EB	6	2	2	0	1.06282	0	0.815791	1	83	1	1	3	2.2336	5.45151	1	0	101	0	101
TCGA.P4.A5ED	6	6	3	0	5.21098	1	0.592958	1	51	1	1	2	1.6666	9.73598	1	0	94	0	94
TCGA.P4.AAVK	3	2	1	0	1.42173	0	0.849574	1	74	1	3	3	3.2988	6.92524	1	0	53	1	8
TCGA.P4.AAVL	3	6	2	0	3.33989	1	0.690346	1	85	1	3	3	3.2988	8.98527	1	1	17	1	2
TCGA.P4.AAVM	6	2	2	0	0.907965	0	0.845522	1	69	1	1	3	2.2336	5.32962	0	0	52	0	52
TCGA.PJ.A5Z8	3	6	2	0	2.77018	1	0.703106	1	60	0	1	2	1.6666	6.87135	1	0	20	0	20
TCGA.PJ.A5Z9	6	6	2	0	2.18689	1	0.784946	1	80	0	1	2	1.6666	6.33287	1	0	18	0	18
TCGA.Q2.A5QZ	6	1	1	0	4.61705	1	0.0134345	0	61	0	3	3	3.2988	8.85457	1	0	15	1	14
TCGA.SX.A71R	6	6	2	0	1.90409	1	0.762755	1	51	1	1	2	1.6666	5.90897	1	0	49	0	49
TCGA.SX.A71S	3	6	2	0	1.92439	1	0.750347	1	66	0	1	2	1.6666	5.90256	1	0	51	0	51
TCGA.SX.A71U	3	6	2	0	2.0998	1	0.697839	1	57	1	1	2	1.6666	5.99109	1	0	46	0	46
TCGA.SX.A71V	3	2	2	0	1.20715	0	0.653858	1	80	1	1	3	2.2336	5.21192	0	0	30	0	30
TCGA.SX.A71W	3	6	2	0	1.71662	0	0.670934	1	66	1	1	2	1.6666	5.42507	1	0	36	0	36
TCGA.SX.A7SL	6	6	2	0	1.68245	0	0.75118	1	74	1	1	2	1.6666	5.59208	1	0	28	0	28
TCGA.SX.A7SN	3	6	2	0	2.11741	1	0.842945	1	52	1	1	2	1.6666	6.39569	1	0	20	0	20
TCGA.SX.A7SO	3	2	2	0	1.59571	0	0.696326	1	64	1	1	2	1.6666	5.33562	0	0	42	0	42
TCGA.SX.A7SP	3	2	2	0	2.05128	1	0.841345	1	66	0	1	3	2.2336	6.79624	1	1	17	0	17
TCGA.SX.A7SQ	3	6	2	0	1.88058	1	0.363913	1	48	1	1	2	1.6666	4.82904	0	0	43	0	43
TCGA.SX.A7SR	3	6	2	0	1.24029	0	0.365235	1	66	1	2	3	2.7662	4.95573	0	0	27	0	27
TCGA.SX.A7SS	3	6	2	0	0.736341	0	0.271041	0	67	1	1	2	1.6666	3.10583	0	0	54	0	54
TCGA.SX.A7SU	6	6	2	0	3.21251	1	0.36491	1	47	1	1	2	1.6666	6.55305	1	0	45	0	45
TCGA.UZ.A9PJ	6	2	2	0	2.05584	1	0.941402	1	78	1	1	2	1.6666	6.57521	1	1	27	0	27
TCGA.UZ.A9PK	3	6	2	0	1.88886	1	0.814013	1	71	1	1	2	1.6666	6.02417	1	0	120	1	106
TCGA.UZ.A9PL	6	6	2	0	1.63909	0	0.0177797	0	59	1	2	2	2.1992	4.06658	0	0	106	0	106
TCGA.UZ.A9PM	6	2	2	0	2.20457	1	0.487186	1	62	1	2	2	2.1992	6.03265	1	0	128	0	128
TCGA.UZ.A9PN	3	6	2	0	3.21485	1	0.740783	1	54	1	3	3	3.2988	8.95639	1	1	38	1	23
TCGA.UZ.A9PO	3	2	2	0	0.929201	0	0.0178257	0	80	1	1	3	2.2336	3.17898	0	0	64	0	64
TCGA.UZ.A9PP	3	6	2	0	2.17382	1	0.48729	1	60	1	1	2	1.6666	5.53268	1	0	101	0	101
TCGA.UZ.A9PQ	3	6	1	0	1.5043	0	0.793715	1	59	1	3	3	3.2988	6.88496	1	1	88	1	76
TCGA.UZ.A9PR	6	6	2	0	2.04342	1	0.314497	1	84	1	1	2	1.6666	4.90945	0	0	88	1	84
TCGA.UZ.A9PS	6	6	2	0	1.7785	0	0.706995	1	62	0	2	2	2.1992	6.06042	1	0	73	1	2
TCGA.UZ.A9PU	6	6	2	0	1.5094	0	0.836365	1	77	1	1	2	1.6666	5.59259	1	1	32	0	32
TCGA.UZ.A9PV	6	6	2	0	1.63962	0	0.473071	1	65	1	1	1	1.0996	4.31464	0	0	49	0	49
TCGA.UZ.A9PX	3	6	2	0	1.33676	0	0.754973	1	73	1	1	2	1.6666	5.15529	0	0	67	1	11
TCGA.UZ.A9PZ	6	6	2	0	2.06671	1	0.56605	1	65	1	3	2	2.7318	6.52249	1	0	22	0	22
TCGA.UZ.A9Q0	6	6	2	0	1.64092	0	0.310611	1	60	1	1	2	1.6666	4.37904	0	0	113	0	113
TCGA.UZ.A9Q1	6	2	2	0	0.836182	0	0.295449	1	88	0	1	2	1.6666	3.2991	0	0	53	0	53
TCGA.V9.A7HT	3	2	2	0	2.36128	1	0.490282	1	67	1	2	3	2.7662	6.73355	1	0	32	0	32
TCGA.WN.A9G9	2	2	3	0	4.75091	1	0.387718	1	55	1	1	3	2.2336	9.09153	1	0	27	1	27
TCGA.WN.AB4C	6	2	3	0	1.71498	0	0.764414	1	60	0	1	3	2.2336	6.15916	1	0	40	1	39
TCGA.Y8.A894	6	6	2	0	1.17321	0	0.0180434	0	57	0	1	1	1.0996	2.51445	0	0	19	0	19
TCGA.Y8.A895	6	6	2	0	1.46718	0	0.772903	1	74	1	1	2	1.6666	5.37102	1	0	17	0	17
TCGA.Y8.A896	3	6	3	0	2.49811	1	0.734394	1	62	1	3	3	3.2988	8.01326	1	0	19	0	19
TCGA.Y8.A897	3	6	2	0	1.83108	1	0.792981	1	68	0	1	3	2.2336	6.38439	1	0	19	1	15
TCGA.Y8.A898	3	6	2	0	2.94386	1	0.747881	1	69	1	1	2	1.6666	7.21364	1	0	16	0	16
TCGA.Y8.A8RY	3	6	2	0	1.75377	0	0.694134	1	63	1	1	2	1.6666	5.53413	1	0	26	0	26
TCGA.Y8.A8RZ	6	2	3	0	2.11974	1	0.00793945	0	55	1	1	3	2.2336	4.69162	0	0	7	0	7
TCGA.Y8.A8S0	6	6	2	0	1.62758	0	0.767418	1	58	1	1	1	1.0996	5.07366	0	0	7	0	7
TCGA.Y8.A8S1	4	2	2	0	2.10923	1	0.692787	1	61	1	1	3	2.2336	6.48021	1	0	14	0	14

## Sheet: Table 1
Training set													Independent validation set											TCGA set											Total cases
ID	RFS status	RFS time	OS status	OS time	Multi-classifier defined risk group (0=low risk, 1=high risk)	Sex	Age group	Stage	Grade				ID	RFS status	RFS time	OS status	OS time	Multi-classifier defined risk group (0=low risk, 1=high risk)	Sex	Age group	Stage	Grade		ID	RFS status	RFS time	OS status	OS time	Multi-classifier defined risk group (0=low risk, 1=high risk)	Sex	Age group	Stage	Grade		ID	RFS status	RFS time	OS status	OS time	Multi-classifier defined risk group (0=low risk, 1=high risk)	Sex	Age group	stage group	Grade group
1001	0	142	0	142	0	2	1	2	2				2001	1	153	1	153	1	1	1	1	2		TCGA.2K.A9WE	0	8	0	8	1	1	0	2	2		1001	0	142	0	142	0	2	1	1	0
1002	0	137	0	137	0	2	1	2	2				2002	0	204	0	204	0	2	0	1	2		TCGA.2Z.A9J1	0	77	0	77	0	1	1	1	2		1002	0	137	0	137	0	2	1	1	0
1003	1	10	1	14	0	1	1	1	2				2003	1	15	1	20	1	1	1	1	3		TCGA.2Z.A9J2	0	60	0	60	0	2	1	1	2		1003	1	10	1	14	0	1	1	1	0
1004	0	19	1	92	1	1	0	1	2				2004	0	96	1	130	1	1	1	1	2		TCGA.2Z.A9J3	1	27	1	60	1	1	1	2	3		1004	0	19	1	92	1	1	0	1	0
1005	0	17	1	82	1	1	0	1	2				2005	1	51	1	51	1	1	1	1	2		TCGA.2Z.A9J5	0	102	0	102	1	1	1	2	3		1005	0	17	1	82	1	1	0	1	0
1006	0	23	1	33	0	1	0	2	2				2006	1	19	1	26	1	2	0	3	3		TCGA.2Z.A9J6	0	58	0	58	0	1	1	1	2		1006	0	23	1	33	0	1	0	1	0
1007	0	101	0	101	0	2	0	1	3				2007	0	170	0	170	0	1	0	1	3		TCGA.2Z.A9J8	1	17	0	93	1	1	0	1	3		1007	0	101	0	101	0	2	0	1	1
1008	0	98	0	98	0	1	0	1	2				2008	1	96	1	96	1	1	1	3	3		TCGA.2Z.A9JD	0	36	0	36	0	1	1	1	2		1008	0	98	0	98	0	1	0	1	0
1009	0	6	1	19	1	1	0	3	4				2009	0	166	0	166	1	1	0	1	2		TCGA.2Z.A9JE	0	58	0	58	1	1	0	1	2		1009	0	6	1	19	1	1	0	2	1
1010	1	23	1	32	1	1	0	2	2				2010	1	45	1	67	1	1	0	3	2		TCGA.2Z.A9JG	0	56	0	56	0	1	1	1	3		1010	1	23	1	32	1	1	0	1	0
1011	0	25	1	55	1	2	0	3	3				2011	0	153	0	153	0	1	0	1	3		TCGA.2Z.A9JI	1	10	0	53	1	1	0	3	4		1011	0	25	1	55	1	2	0	2	1
1012	0	103	0	103	0	1	0	2	2				2012	0	146	0	146	0	1	0	1	2		TCGA.2Z.A9JJ	0	41	0	41	1	2	1	1	2		1012	0	103	0	103	0	1	0	1	0
1013	0	90	0	90	1	1	1	3	2				2013	1	66	1	66	1	1	1	1	3		TCGA.2Z.A9JK	1	11	0	40	1	1	0	3	2		1013	0	90	0	90	1	1	1	2	0
1014	0	89	0	89	0	2	1	1	2				2014	0	134	0	134	0	1	1	1	2		TCGA.2Z.A9JL	0	34	0	34	0	1	0	1	2		1014	0	89	0	89	0	2	1	1	0
1015	1	11	1	44	0	1	0	1	3				2015	1	31	1	31	1	1	1	1	2		TCGA.2Z.A9JM	0	32	0	32	0	1	0	1	2		1015	1	11	1	44	0	1	0	1	1
1016	1	4	1	12	1	1	1	1	3				2016	1	62	1	65	1	1	1	2	2		TCGA.2Z.A9JN	0	25	0	25	0	2	0	1	2		1016	1	4	1	12	1	1	1	1	1
1017	0	98	0	98	0	2	0	1	2				2017	1	132	1	132	0	1	1	1	2		TCGA.2Z.A9JP	0	30	0	30	0	1	1	1	2		1017	0	98	0	98	0	2	0	1	0
1018	0	95	0	95	1	1	0	3	3				2018	1	59	1	59	1	1	1	1	2		TCGA.2Z.A9JQ	1	20	0	26	1	1	1	1	2		1018	0	95	0	95	1	1	0	2	1
1019	0	82	0	82	1	1	1	3	3				2019	1	116	1	116	0	1	1	1	2		TCGA.2Z.A9JR	0	6	0	6	0	1	0	1	1		1019	0	82	0	82	1	1	1	2	1
1020	0	86	0	86	0	1	0	1	2				2020	0	128	0	128	0	2	0	1	3		TCGA.2Z.A9JS	0	17	1	17	1	1	1	1	2		1020	0	86	0	86	0	1	0	1	0
1021	0	75	0	75	0	1	1	1	2				2021	0	128	0	128	0	1	0	1	2		TCGA.2Z.A9JT	0	23	0	23	0	1	1	1	2		1021	0	75	0	75	0	1	1	1	0
1022	0	64	0	64	0	1	0	1	2				2022	0	127	0	127	0	1	0	1	3		TCGA.4A.A93W	0	1	0	1	0	2	1	1	1		1022	0	64	0	64	0	1	0	1	0
1023	0	85	0	85	0	1	1	1	2				2023	0	126	0	126	1	1	0	1	2		TCGA.4A.A93Y	0	12	0	12	1	2	1	2	2		1023	0	85	0	85	0	1	1	1	0
1024	1	5	1	20	1	1	1	2	3				2024	0	126	0	126	0	1	0	1	2		TCGA.A4.7583	0	1	0	1	0	1	1	1	3		1024	1	5	1	20	1	1	1	1	1
1025	0	82	0	82	1	2	0	2	2				2025	1	89	1	89	1	1	0	1	2		TCGA.A4.7584	0	22	0	22	0	1	0	1	2		1025	0	82	0	82	1	2	0	1	0
1026	0	48	0	48	0	1	1	1	3				2026	0	125	0	125	0	1	0	1	2		TCGA.A4.7585	0	36	1	36	1	1	1	3	3		1026	0	48	0	48	0	1	1	1	1
1027	0	90	0	90	0	1	0	1	2				2027	0	123	0	123	0	1	1	1	2		TCGA.A4.7734	0	1	0	1	0	2	0	1	2		1027	0	90	0	90	0	1	0	1	0
1028	0	79	0	79	0	1	1	1	3				2028	1	90	1	116	1	1	0	1	2		TCGA.A4.7915	0	1	0	1	1	2	0	2	3		1028	0	79	0	79	0	1	1	1	1
1029	0	77	0	77	0	2	0	1	2				2029	0	121	0	121	1	1	0	1	2		TCGA.A4.7996	1	17	0	17	1	2	1	1	2		1029	0	77	0	77	0	2	0	1	0
1030	0	76	0	76	0	1	0	1	2				2030	0	121	0	121	0	1	1	1	2		TCGA.A4.7997	0	31	0	31	0	1	1	1	3		1030	0	76	0	76	0	1	0	1	0
1031	1	4	1	6	1	1	1	2	3				2031	0	72	1	110	1	1	0	1	2		TCGA.A4.8098	0	30	0	30	1	1	1	1	3		1031	1	4	1	6	1	1	1	1	1
1032	1	19	1	43	1	2	0	3	2				2032	0	119	0	119	1	1	0	1	2		TCGA.A4.8310	0	26	0	26	0	1	0	3	3		1032	1	19	1	43	1	2	0	2	0
1033	0	74	0	74	0	1	1	1	2				2033	0	117	0	117	1	1	0	1	2		TCGA.A4.8311	0	25	0	25	0	1	1	1	2		1033	0	74	0	74	0	1	1	1	0
1034	0	73	0	73	0	1	1	1	2				2034	1	110	1	110	0	2	1	1	3		TCGA.A4.8515	0	24	0	24	0	1	0	1	2		1034	0	73	0	73	0	1	1	1	0
1035	0	60	0	60	1	1	0	3	2				2035	0	111	0	111	0	2	1	1	3		TCGA.A4.8516	0	1	0	1	1	1	1	3	3		1035	0	60	0	60	1	1	0	2	0
1036	0	85	0	85	0	1	0	3	2				2036	0	108	0	108	1	1	0	1	2		TCGA.A4.8518	0	20	0	20	0	1	0	1	3		1036	0	85	0	85	0	1	0	2	0
1037	0	52	0	52	1	1	1	3	2				2037	0	107	0	107	0	2	0	1	2		TCGA.A4.8630	0	15	0	15	0	2	0	1	2		1037	0	52	0	52	1	1	1	2	0
1038	0	77	0	77	0	1	0	3	2				2038	0	101	0	101	0	2	0	1	3		TCGA.A4.A48D	0	13	0	13	0	1	1	1	3		1038	0	77	0	77	0	1	0	2	0
1039	0	46	0	46	1	1	0	3	2				2039	0	100	0	100	0	1	0	1	2		TCGA.A4.A4ZT	0	18	0	18	0	2	1	1	3		1039	0	46	0	46	1	1	0	2	0
1040	0	101	0	101	0	2	0	3	2				2040	1	51	1	51	1	1	1	1	2		TCGA.A4.A5DU	0	17	0	17	0	2	0	1	2		1040	0	101	0	101	0	2	0	2	0
1041	0	60	0	60	1	1	0	3	2				2041	0	99	0	99	0	1	1	1	2		TCGA.A4.A5XZ	0	16	0	16	0	2	1	2	1		1041	0	60	0	60	1	1	0	2	0
1042	0	38	0	38	1	1	0	3	3				2042	0	92	0	92	0	1	0	2	2		TCGA.A4.A5Y0	0	9	0	9	1	2	1	1	3		1042	0	38	0	38	1	1	0	2	1
1043	1	11	1	35	0	2	0	1	3				2043	0	92	0	92	1	1	1	1	2		TCGA.A4.A5Y1	1	10	1	14	1	1	1	3	2		1043	1	11	1	35	0	2	0	1	1
1044	0	57	0	57	0	1	0	1	2				2044	1	19	1	19	1	1	1	1	2		TCGA.A4.A6HP	0	13	0	13	0	1	1	1	2		1044	0	57	0	57	0	1	0	1	0
1045	0	115	0	115	0	1	0	1	2				2045	0	90	0	90	0	1	0	1	2		TCGA.A4.A772	0	1	0	1	0	1	0	1	1		1045	0	115	0	115	0	1	0	1	0
1046	0	71	0	71	1	1	0	3	2				2046	0	89	0	89	0	2	1	1	3		TCGA.A4.A7UZ	0	1	0	1	1	1	1	3	2		1046	0	71	0	71	1	1	0	2	0
1047	0	105	0	105	0	1	0	3	2				2047	0	58	1	66	1	2	1	3	3		TCGA.AL.3473	0	64	0	64	1	1	0	2	3		1047	0	105	0	105	0	1	0	2	0
1048	0	113	0	113	0	1	0	1	2				2048	0	87	0	87	0	2	1	1	2		TCGA.AT.A5NU	0	3	0	3	0	1	1	1	1		1048	0	113	0	113	0	1	0	1	0
1049	0	74	0	74	0	1	0	1	3				2049	1	13	1	24	1	1	0	1	2		TCGA.B1.7332	0	39	0	39	0	2	1	2	3		1049	0	74	0	74	0	1	0	1	1
1050	0	108	0	108	0	1	0	1	2				2050	0	87	0	87	0	2	0	1	2		TCGA.B1.A47M	1	14	0	22	1	1	1	3	2		1050	0	108	0	108	0	1	0	1	0
1051	0	107	0	107	0	1	0	1	2				2051	0	87	0	87	1	1	0	1	3		TCGA.B1.A47N	0	37	0	37	0	1	1	1	2		1051	0	107	0	107	0	1	0	1	0
1052	0	106	0	106	0	2	0	2	2				2052	0	86	0	86	0	1	1	1	3		TCGA.B3.3925	0	35	0	35	0	1	0	3	2		1052	0	106	0	106	0	2	0	1	0
1053	0	102	0	102	1	1	0	3	2				2053	0	84	0	84	1	1	1	2	2		TCGA.B3.3926	0	30	0	30	0	2	0	1	2		1053	0	102	0	102	1	1	0	2	0
1054	0	62	0	62	0	1	0	3	2				2054	0	83	0	83	1	1	0	2	3		TCGA.B3.4103	0	31	0	31	0	1	0	1	2		1054	0	62	0	62	0	1	0	2	0
1055	0	100	0	100	1	2	0	3	3				2055	1	26	1	26	1	1	1	1	3		TCGA.B3.A6W5	0	11	0	11	0	1	0	1	2		1055	0	100	0	100	1	2	0	2	1
1056	0	100	0	100	0	1	0	1	2				2056	0	80	0	80	0	1	0	2	1		TCGA.B9.4113	0	52	1	52	0	1	1	1	2		1056	0	100	0	100	0	1	0	1	0
1057	0	38	1	50	0	1	1	1	2				2057	0	80	0	80	1	1	0	2	2		TCGA.B9.5155	0	23	0	23	1	1	1	3	2		1057	0	38	1	50	0	1	1	1	0
1058	0	97	0	97	1	1	0	3	3				2058	0	79	0	79	0	1	1	1	1		TCGA.B9.7268	0	23	0	23	0	1	0	2	1		1058	0	97	0	97	1	1	0	2	1
1059	0	56	0	56	0	1	0	2	2				2059	0	78	0	78	0	1	0	2	2		TCGA.B9.A44B	0	13	0	13	1	1	1	3	4		1059	0	56	0	56	0	1	0	1	0
1060	0	53	1	86	1	1	0	2	3				2060	1	77	0	77	1	1	1	1	3		TCGA.B9.A5W7	1	19	0	20	1	1	0	1	2		1060	0	53	1	86	1	1	0	1	1
1061	0	51	0	51	0	1	0	1	2				2061	1	75	0	75	0	1	1	1	2		TCGA.B9.A5W8	0	18	0	18	0	1	0	2	3		1061	0	51	0	51	0	1	0	1	0
1062	0	87	0	87	0	1	0	2	2				2062	0	74	0	74	0	2	0	1	2		TCGA.B9.A5W9	0	1	0	1	0	1	0	1	3		1062	0	87	0	87	0	1	0	1	0
1063	0	49	0	49	1	1	0	3	2				2063	0	72	0	72	1	1	1	1	2		TCGA.B9.A69E	0	16	0	16	0	1	1	3	2		1063	0	49	0	49	1	1	0	2	0
1064	0	48	0	48	1	2	0	3	2				2064	0	69	0	69	0	1	0	1	2		TCGA.B9.A8YH	0	18	0	18	0	1	0	1	2		1064	0	48	0	48	1	2	0	2	0
1065	0	84	0	84	1	1	0	3	3				2065	0	67	0	67	1	1	1	1	2		TCGA.B9.A8YI	0	13	0	13	0	1	1	1	3		1065	0	84	0	84	1	1	0	2	1
1066	0	83	0	83	0	1	0	1	2				2066	1	16	1	27	1	2	0	2	3		TCGA.BQ.5875	0	88	0	88	1	2	1	3	3		1066	0	83	0	83	0	1	0	1	0
1067	0	35	0	35	1	1	0	1	3				2067	1	30	1	30	1	1	1	1	2		TCGA.BQ.5876	0	20	0	20	0	1	1	1	3		1067	0	35	0	35	1	1	0	1	1
1068	0	29	0	29	1	1	0	1	2				2068	0	64	0	64	0	2	0	1	3		TCGA.BQ.5878	1	35	0	65	1	2	1	3	3		1068	0	29	0	29	1	1	0	1	0
1069	0	7	1	24	1	2	1	1	3				2069	0	64	0	64	1	2	1	1	3		TCGA.BQ.5879	1	20	1	24	1	2	0	3	2		1069	0	7	1	24	1	2	1	1	1
1070	0	80	0	80	0	1	0	1	2				2070	1	8	1	14	1	2	0	2	3		TCGA.BQ.5880	1	33	1	44	1	1	1	3	3		1070	0	80	0	80	0	1	0	1	0
1071	0	79	0	79	0	1	0	1	1				2071	0	61	0	61	0	1	1	1	4		TCGA.BQ.5881	0	49	0	49	0	1	1	1	3		1071	0	79	0	79	0	1	0	1	0
1072	0	77	0	77	1	1	1	1	2				2072	0	59	0	59	1	1	1	1	3		TCGA.BQ.5882	1	12	1	22	1	1	0	3	2		1072	0	77	0	77	1	1	1	1	0
1073	0	8	1	13	1	2	1	3	2				2073	1	11	1	17	1	1	0	2	2		TCGA.BQ.5883	0	42	0	42	0	2	1	1	3		1073	0	8	1	13	1	2	1	2	0
1074	0	75	0	75	1	1	1	1	2				2074	0	56	0	56	0	1	1	1	3		TCGA.BQ.5884	0	27	0	27	0	2	0	1	2		1074	0	75	0	75	1	1	1	1	0
1075	0	74	0	74	0	2	0	1	3				2075	0	55	0	55	0	2	0	1	3		TCGA.BQ.5885	0	31	0	31	1	1	1	3	3		1075	0	74	0	74	0	2	0	1	1
1076	0	57	0	57	0	1	1	1	2				2076	0	55	0	55	0	1	1	1	3		TCGA.BQ.5886	0	27	0	27	0	1	1	3	3		1076	0	57	0	57	0	1	1	1	0
1077	0	13	1	23	1	1	1	1	2				2077	0	54	0	54	1	1	0	1	2		TCGA.BQ.5887	0	26	0	26	1	1	0	3	3		1077	0	13	1	23	1	1	1	1	0
1078	0	72	0	72	0	1	0	1	2				2078	0	50	0	50	0	1	1	1	1		TCGA.BQ.5888	0	14	0	14	1	2	1	1	3		1078	0	72	0	72	0	1	0	1	0
1079	0	70	0	70	1	1	0	3	3				2079	0	50	0	50	0	1	1	1	2		TCGA.BQ.5890	0	8	0	8	1	1	1	3	3		1079	0	70	0	70	1	1	0	2	1
1080	0	69	0	69	1	1	0	2	2				2080	1	13	1	20	1	2	0	1	2		TCGA.BQ.5891	0	1	0	1	1	2	0	3	3		1080	0	69	0	69	1	1	0	1	0
1081	0	69	0	69	0	1	1	1	2				2081	0	49	0	49	0	1	0	1	2		TCGA.BQ.5892	0	13	0	13	0	1	0	1	3		1081	0	69	0	69	0	1	1	1	0
1082	0	69	0	69	0	1	0	1	3				2082	0	49	0	49	0	1	0	1	3		TCGA.BQ.7044	0	126	0	126	1	1	1	3	3		1082	0	69	0	69	0	1	0	1	1
1083	0	69	0	69	1	2	1	1	2				2083	0	48	0	48	0	1	0	1	3		TCGA.BQ.7045	0	49	1	49	1	1	1	1	3		1083	0	69	0	69	1	2	1	1	0
1084	0	13	1	23	1	1	1	3	2				2084	0	48	0	48	0	2	0	1	2		TCGA.BQ.7046	0	99	0	99	0	1	1	1	3		1084	0	13	1	23	1	1	1	2	0
1085	0	62	0	62	0	2	0	1	2				2085	0	48	0	48	1	1	0	2	2		TCGA.BQ.7048	1	71	0	95	1	1	1	3	2		1085	0	62	0	62	0	2	0	1	0
1086	0	61	0	61	1	1	0	1	2				2086	0	26	0	26	0	2	1	2	2		TCGA.BQ.7050	0	63	0	63	0	2	0	1	3		1086	0	61	0	61	1	1	0	1	0
1087	0	59	0	59	1	1	1	2	2				2087	0	178	0	178	0	1	0	1	1		TCGA.BQ.7051	0	52	0	52	0	1	1	2	3		1087	0	59	0	59	1	1	1	1	0
1088	0	59	0	59	0	1	0	1	2				2088	0	59	0	59	0	1	0	1	2		TCGA.BQ.7053	0	51	0	51	1	2	0	3	2		1088	0	59	0	59	0	1	0	1	0
1089	0	17	0	17	1	1	0	3	3				2089	0	172	0	172	0	2	0	1	1		TCGA.BQ.7055	0	27	0	27	0	1	1	1	2		1089	0	17	0	17	1	1	0	2	1
1090	0	57	0	57	0	2	1	1	2				2090	0	172	0	172	0	1	1	1	2		TCGA.BQ.7058	1	10	1	12	0	1	1	3	3		1090	0	57	0	57	0	2	1	1	0
1091	0	56	0	56	0	1	0	1	2				2091	0	57	0	57	0	1	1	1	2		TCGA.BQ.7059	0	8	0	8	0	1	1	1	2		1091	0	56	0	56	0	1	0	1	0
1092	0	55	0	55	0	2	0	2	3				2092	0	145	0	145	0	1	0	1	2		TCGA.BQ.7060	0	8	0	8	0	1	0	1	2		1092	0	55	0	55	0	2	0	1	1
1093	0	55	0	55	0	1	1	1	2				2093	0	28	0	28	0	1	0	3	2		TCGA.BQ.7061	0	8	0	8	0	2	1	1	3		1093	0	55	0	55	0	1	1	1	0
1094	0	54	0	54	0	1	0	2	2				2094	0	163	0	163	1	1	1	3	3		TCGA.BQ.7062	0	4	0	4	0	1	1	1	2		1094	0	54	0	54	0	1	0	1	0
1095	0	52	0	52	0	1	0	1	3				2095	0	24	0	24	1	1	1	2	2		TCGA.DW.5560	0	50	0	50	0	2	0	1	2		1095	0	52	0	52	0	1	0	1	1
1096	0	16	0	16	0	1	0	1	3				2096	0	137	0	137	0	1	0	1	3		TCGA.DW.5561	0	14	0	14	0	1	0	1	2		1096	0	16	0	16	0	1	0	1	1
1097	0	53	0	53	1	1	1	2	3				2097	0	159	0	159	0	2	0	1	2		TCGA.DW.7834	0	132	0	132	1	1	0	1	2		1097	0	53	0	53	1	1	1	1	1
1098	0	12	0	12	0	1	0	1	3				2098	1	132	0	159	1	2	1	3	3		TCGA.DW.7836	0	37	0	37	0	1	0	1	2		1098	0	12	0	12	0	1	0	1	1
1099	0	16	0	53	1	1	1	3	3				2099	0	12	1	18	1	1	1	1	3		TCGA.DW.7837	0	39	0	39	0	1	0	1	2		1099	0	16	0	53	1	1	1	2	1
1100	0	53	0	53	1	1	1	3	2				2100	0	18	0	19	1	2	0	3	3		TCGA.DW.7838	1	13	0	25	1	1	1	1	2		1100	0	53	0	53	1	1	1	2	0
1101	0	15	0	15	1	1	1	1	4				2101	0	155	0	155	1	1	1	1	2		TCGA.DW.7839	0	14	0	14	0	2	0	1	2		1101	0	15	0	15	1	1	1	1	1
1102	0	52	0	52	0	1	1	1	3				2102	1	14	1	28	1	2	0	1	3		TCGA.DW.7840	0	4	0	4	0	1	1	1	3		1102	0	52	0	52	0	1	1	1	1
1103	0	52	0	52	0	2	0	1	2				2103	0	154	0	154	0	1	0	1	2		TCGA.DW.7841	0	15	0	15	0	1	1	1	2		1103	0	52	0	52	0	2	0	1	0
1104	0	11	0	11	0	1	1	2	3				2104	0	152	0	152	0	1	0	1	3		TCGA.DW.7842	0	4	0	4	0	1	0	1	2		1104	0	11	0	11	0	1	1	1	1
1105	1	13	0	51	1	1	1	1	3				2105	0	152	0	152	1	2	0	1	3		TCGA.DW.7963	0	42	0	42	0	1	0	1	3		1105	1	13	0	51	1	1	1	1	1
1106	0	51	0	51	0	1	1	3	2				2106	0	149	0	149	1	1	0	1	2		TCGA.EV.5901	0	35	0	35	0	2	0	1	2		1106	0	51	0	51	0	1	1	2	0
1107	0	50	0	50	1	1	0	1	2				2107	0	148	0	148	1	1	1	3	3		TCGA.EV.5902	0	20	0	20	0	1	0	1	2		1107	0	50	0	50	1	1	0	1	0
1108	1	40	0	50	1	2	0	3	4				2108	1	83	1	132	1	1	0	1	3		TCGA.EV.5903	0	26	0	26	0	1	0	1	2		1108	1	40	0	50	1	2	0	2	1
1109	0	49	0	49	0	1	0	3	2				2109	0	60	1	60	1	1	1	3	4		TCGA.F9.A4JJ	1	4	1	11	1	2	0	3	3		1109	0	49	0	49	0	1	0	2	0
1110	0	49	0	49	1	1	0	3	3				2110	1	75	0	135	1	2	1	3	3		TCGA.F9.A7Q0	0	14	0	14	1	2	0	1	3		1110	0	49	0	49	1	1	0	2	1
1111	1	8	1	47	1	1	0	3	3				2111	0	108	0	108	1	1	0	3	2		TCGA.F9.A7VF	0	3	0	3	1	2	1	1	2		1111	1	8	1	47	1	1	0	2	1
1112	0	48	0	48	0	2	0	1	2				2112	0	131	0	131	1	1	0	3	2		TCGA.F9.A97G	0	1	0	1	1	1	1	3	3		1112	0	48	0	48	0	2	0	1	0
1113	0	152	0	152	1	1	1	1	3				2113	0	126	0	126	1	1	0	1	1		TCGA.G7.6790	1	52	0	53	0	1	0	1	3		1113	0	152	0	152	1	1	1	1	1
1114	1	7	1	11	1	1	0	1	3				2114	0	125	0	125	0	1	0	1	2		TCGA.G7.6792	0	93	0	93	1	1	0	1	3		1114	1	7	1	11	1	1	0	1	1
1115	0	146	0	146	0	1	1	1	3				2115	0	124	0	124	1	2	0	3	2		TCGA.G7.6795	0	40	0	40	0	1	0	1	3		1115	0	146	0	146	0	1	1	1	1
1116	0	108	0	108	1	1	1	1	3				2116	0	123	0	123	1	1	1	3	2		TCGA.G7.6796	0	73	0	73	0	1	0	1	3		1116	0	108	0	108	1	1	1	1	1
1117	0	53	0	53	0	2	1	1	2				2117	0	121	0	121	0	2	0	1	2		TCGA.G7.6797	0	26	0	26	1	1	0	3	2		1117	0	53	0	53	0	2	1	1	0
1118	0	80	0	80	0	1	0	1	3				2118	0	120	0	120	0	1	0	1	2		TCGA.G7.7501	1	4	1	21	1	2	0	3	3		1118	0	80	0	80	0	1	0	1	1
1119	0	99	0	99	1	1	1	1	2				2119	0	120	0	120	1	1	0	3	3		TCGA.G7.7502	0	27	0	27	1	1	1	1	3		1119	0	99	0	99	1	1	1	1	0
1120	0	49	0	49	0	1	0	1	3				2120	1	50	1	60	1	1	1	1	3		TCGA.G7.A4TM	0	26	0	26	1	1	0	1	2		1120	0	49	0	49	0	1	0	1	1
1121	0	136	0	136	0	1	0	2	2				2121	0	114	0	114	1	1	1	3	2		TCGA.G7.A8LC	0	24	0	24	1	1	1	1	2		1121	0	136	0	136	0	1	0	1	0
1122	0	135	0	135	0	2	0	3	2				2122	0	107	0	107	0	2	0	1	2		TCGA.G7.A8LD	1	7	1	18	1	1	1	3	3		1122	0	135	0	135	0	2	0	2	0
1123	1	49	1	49	1	1	0	1	3				2123	0	84	0	84	0	2	0	1	2		TCGA.G7.A8LE	1	49	0	82	1	1	1	1	2		1123	1	49	1	49	1	1	0	1	1
1124	1	18	1	29	0	1	1	2	3				2124	1	20	0	84	1	2	0	1	2		TCGA.GL.7966	0	4	0	4	1	2	0	3	3		1124	1	18	1	29	0	1	1	1	1
1125	1	97	1	97	1	1	1	2	3				2125	0	107	0	107	0	1	0	1	2		TCGA.GL.A4EM	0	2	0	2	1	1	1	1	3		1125	1	97	1	97	1	1	1	1	1
1126	0	121	0	121	1	2	1	1	3				2126	0	28	1	28	1	1	1	1	3		TCGA.GL.A59R	0	13	0	13	1	1	1	3	2		1126	0	121	0	121	1	2	1	1	1
1127	0	121	0	121	0	1	0	2	3				2127	1	12	1	29	1	2	1	1	2		TCGA.GL.A59T	0	19	0	19	1	1	0	1	2		1127	0	121	0	121	0	1	0	1	1
1128	0	120	0	120	1	1	0	2	2				2128	1	53	1	60	1	1	0	1	3		TCGA.GL.A9DC	0	14	0	14	0	2	1	1	2		1128	0	120	0	120	1	1	0	1	0
1129	0	117	0	117	1	1	1	3	3				2129	0	103	0	103	1	1	0	1	3		TCGA.GL.A9DD	0	12	0	12	1	1	1	1	2		1129	0	117	0	117	1	1	1	2	1
1130	0	117	0	117	0	1	1	3	2				2130	0	102	0	102	0	1	1	1	3		TCGA.GL.A9DE	0	17	0	17	1	1	1	1	4		1130	0	117	0	117	0	1	1	2	0
1131	0	116	0	116	0	1	1	1	3				2131	0	101	0	101	0	1	0	1	2		TCGA.HE.A5NF	0	87	0	87	0	1	0	1	3		1131	0	116	0	116	0	1	1	1	1
1132	0	103	1	103	1	1	1	2	3				2132	0	101	0	101	0	1	1	1	1		TCGA.IA.A40U	0	18	0	18	0	1	0	3	3		1132	0	103	1	103	1	1	1	1	1
1133	0	92	0	92	0	1	0	3	3				2133	0	100	0	100	0	2	0	1	2		TCGA.IA.A40X	0	21	0	21	0	2	0	1	1		1133	0	92	0	92	0	1	0	2	1
1134	1	23	1	29	1	1	0	2	3				2134	0	100	0	100	1	1	1	1	2		TCGA.IA.A40Y	0	3	0	3	1	2	1	3	3		1134	1	23	1	29	1	1	0	1	1
1135	0	116	0	106	1	1	0	1	3				2135	0	76	1	76	1	1	0	1	2		TCGA.IA.A83S	0	87	1	87	1	1	1	2	3		1135	0	116	0	106	1	1	0	1	1
1136	1	55	1	55	1	1	0	3	2				2136	1	24	0	98	1	1	0	1	3		TCGA.IA.A83T	0	90	1	90	1	1	1	2	2		1136	1	55	1	55	1	1	0	2	0
1137	0	76	0	76	1	1	0	3	3				2137	1	48	0	98	1	2	0	1	2		TCGA.IZ.8195	0	23	0	23	0	1	1	2	2		1137	0	76	0	76	1	1	0	2	1
1138	0	84	0	84	0	1	0	3	3				2138	1	33	1	41	1	1	1	3	3		TCGA.IZ.8196	0	22	0	22	0	1	0	1	1		1138	0	84	0	84	0	1	0	2	1
1139	1	6	1	60	1	1	0	1	2				2139	1	50	1	60	1	1	0	2	2		TCGA.IZ.A6M8	0	17	0	17	0	1	1	1	2		1139	1	6	1	60	1	1	0	1	0
1140	0	79	0	79	1	2	0	1	2				2140	1	42	1	52	1	1	0	3	4		TCGA.IZ.A6M9	0	13	0	13	0	1	1	1	2		1140	0	79	0	79	1	2	0	1	0
1141	0	78	0	78	0	1	1	2	2				2141	1	60	1	86	1	2	0	3	3		TCGA.J7.6720	0	13	0	13	0	1	0	1	2		1141	0	78	0	78	0	1	1	1	0
1142	0	76	0	76	0	1	1	1	2				2142	0	83	0	83	0	1	0	1	1		TCGA.J7.8537	1	8	1	11	1	2	0	3	2		1142	0	76	0	76	0	1	1	1	0
1143	0	19	1	19	1	1	0	3	3				2143	1	10	1	17	1	1	0	3	3		TCGA.KV.A74V	0	12	0	12	0	1	0	1	1		1143	0	19	1	19	1	1	0	2	1
1144	1	36	1	36	1	1	0	1	3				2144	0	82	0	82	1	1	0	1	2		TCGA.MH.A55W	0	35	0	35	0	1	0	1	2		1144	1	36	1	36	1	1	0	1	1
1145	0	72	0	72	1	2	0	1	3				2145	0	81	0	81	1	1	0	2	3		TCGA.MH.A55Z	0	29	0	29	0	1	1	1	2		1145	0	72	0	72	1	2	0	1	1
1146	0	71	0	71	1	1	0	2	3				2146	1	61	0	80	1	1	1	3	3		TCGA.MH.A560	0	31	0	31	0	1	1	1	3		1146	0	71	0	71	1	1	0	1	1
1147	1	34	1	34	1	2	0	3	2				2147	0	79	0	79	0	1	0	1	3		TCGA.MH.A561	0	29	0	29	0	1	1	1	2		1147	1	34	1	34	1	2	0	2	0
1148	0	36	0	36	1	1	1	1	3				2148	1	20	1	27	1	2	0	2	4		TCGA.MH.A562	0	21	0	21	1	1	0	1	2		1148	0	36	0	36	1	1	1	1	1
1149	0	68	0	68	0	1	1	1	2				2149	0	77	1	77	0	2	1	2	2		TCGA.MH.A855	1	1	0	13	1	2	0	2	3		1149	0	68	0	68	0	1	1	1	0
1150	0	68	0	68	0	1	0	1	2				2150	0	78	0	78	0	1	1	1	2		TCGA.MH.A856	0	32	0	32	1	1	0	1	2		1150	0	68	0	68	0	1	0	1	0
1151	0	68	0	68	0	2	0	1	3				2151	0	3	1	66	1	2	0	3	3		TCGA.O9.A75Z	0	16	0	16	1	1	0	1	2		1151	0	68	0	68	0	2	0	1	1
1152	0	65	0	65	1	1	1	1	3				2152	0	49	0	49	1	2	0	2	3		TCGA.P4.A5E6	0	102	0	102	0	1	1	3	3		1152	0	65	0	65	1	1	1	1	1
1153	1	25	0	46	1	1	0	2	3				2153	0	72	0	72	1	1	1	1	2		TCGA.P4.A5E7	0	89	0	89	1	2	1	1	2		1153	1	25	0	46	1	1	0	1	1
1154	0	62	0	62	1	1	0	1	3				2154	0	72	0	72	0	1	1	1	2		TCGA.P4.A5E8	1	2	1	44	1	1	0	3	3		1154	0	62	0	62	1	1	0	1	1
1155	0	62	0	62	0	1	1	1	3				2155	0	71	0	71	0	1	1	1	3		TCGA.P4.A5EA	1	2	1	7	1	2	0	3	3		1155	0	62	0	62	0	1	1	1	1
1156	1	44	0	61	0	1	1	1	2				2156	0	71	0	71	0	1	0	1	2		TCGA.P4.A5EB	0	101	0	101	1	1	1	1	3		1156	1	44	0	61	0	1	1	1	0
1157	1	24	1	24	1	2	0	3	3				2157	0	71	0	71	0	1	0	2	2		TCGA.P4.A5ED	0	94	0	94	1	1	0	1	2		1157	1	24	1	24	1	2	0	2	1
1158	0	61	0	61	1	1	1	1	3				2158	0	70	0	70	1	1	1	3	3		TCGA.P4.AAVK	1	8	0	53	1	1	1	3	3		1158	0	61	0	61	1	1	1	1	1
1159	0	59	0	59	0	1	1	1	2				2159	0	70	0	70	0	2	1	1	2		TCGA.P4.AAVL	1	2	1	17	1	1	1	3	3		1159	0	59	0	59	0	1	1	1	0
1160	0	59	0	59	0	1	0	1	2				2160	1	55	0	70	1	1	1	1	2		TCGA.P4.AAVM	0	52	0	52	0	1	1	1	3		1160	0	59	0	59	0	1	0	1	0
1161	0	57	0	57	0	1	0	2	3				2161	1	47	0	45	1	1	1	1	3		TCGA.PJ.A5Z8	0	20	0	20	1	2	1	1	2		1161	0	57	0	57	0	1	0	1	1
1162	0	56	0	56	0	2	1	2	2				2162	0	68	0	68	0	1	1	1	3		TCGA.PJ.A5Z9	0	18	0	18	1	2	1	1	2		1162	0	56	0	56	0	2	1	1	0
1163	0	52	0	52	1	1	0	2	3				2163	0	68	0	68	1	1	0	1	2		TCGA.Q2.A5QZ	1	14	0	15	1	2	1	3	3		1163	0	52	0	52	1	1	0	1	1
1164	0	52	0	52	0	1	1	1	2				2164	0	45	0	45	1	1	1	1	3		TCGA.SX.A71R	0	49	0	49	1	1	0	1	2		1164	0	52	0	52	0	1	1	1	0
1165	0	52	0	52	1	1	0	3	3				2165	0	67	0	67	0	1	1	1	3		TCGA.SX.A71S	0	51	0	51	1	2	1	1	2		1165	0	52	0	52	1	1	0	2	1
1166	0	51	0	51	0	1	0	2	3				2166	0	43	0	43	1	1	0	1	3		TCGA.SX.A71U	0	46	0	46	1	1	0	1	2		1166	0	51	0	51	0	1	0	1	1
1167	0	51	0	51	0	1	0	2	3				2167	0	65	0	65	1	2	0	2	2		TCGA.SX.A71V	0	30	0	30	0	1	1	1	3		1167	0	51	0	51	0	1	0	1	1
1168	0	51	0	51	0	1	0	1	2				2168	0	42	0	42	0	1	1	1	3		TCGA.SX.A71W	0	36	0	36	1	1	1	1	2		1168	0	51	0	51	0	1	0	1	0
1169	0	50	0	50	0	1	0	1	2				2169	1	43	0	62	1	2	0	3	3		TCGA.SX.A7SL	0	28	0	28	1	1	1	1	2		1169	0	50	0	50	0	1	0	1	0
1170	0	50	0	50	1	1	0	1	3				2170	0	64	0	64	1	1	1	1	3		TCGA.SX.A7SN	0	20	0	20	1	1	0	1	2		1170	0	50	0	50	1	1	0	1	1
1171	0	49	0	49	0	1	1	1	3				2171	0	64	0	64	1	1	0	3	3		TCGA.SX.A7SO	0	42	0	42	0	1	1	1	2		1171	0	49	0	49	0	1	1	1	1
1172	1	24	0	49	1	1	1	2	3				2172	0	63	0	63	0	1	1	1	2		TCGA.SX.A7SP	0	17	1	17	1	2	1	1	3		1172	1	24	0	49	1	1	1	1	1
1173	0	49	0	49	0	1	1	1	2				2173	0	40	0	40	1	2	1	1	3		TCGA.SX.A7SQ	0	43	0	43	0	1	0	1	2		1173	0	49	0	49	0	1	1	1	0
1174	1	13	1	13	1	1	0	3	3				2174	1	53	0	62	1	1	0	3	3		TCGA.SX.A7SR	0	27	0	27	0	1	1	2	3		1174	1	13	1	13	1	1	0	2	1
1175	1	9	0	46	1	1	1	2	1				2175	1	36	1	54	1	1	0	3	2		TCGA.SX.A7SS	0	54	0	54	0	1	1	1	2		1175	1	9	0	46	1	1	1	1	0
1176	0	46	0	46	0	2	0	1	2				2176	0	61	0	61	0	1	1	1	2		TCGA.SX.A7SU	0	45	0	45	1	1	0	1	2		1176	0	46	0	46	0	2	0	1	0
1177	0	46	0	46	0	2	0	1	2				2177	0	61	0	61	1	2	1	1	2		TCGA.UZ.A9PJ	0	27	1	27	1	1	1	1	2		1177	0	46	0	46	0	2	0	1	0
1178	0	46	0	46	1	1	0	1	2				2178	0	61	0	61	0	1	0	1	2		TCGA.UZ.A9PK	1	106	0	120	1	1	1	1	2		1178	0	46	0	46	1	1	0	1	0
1179	0	46	0	46	0	1	0	1	3				2179	0	61	0	61	0	1	0	1	2		TCGA.UZ.A9PL	0	106	0	106	0	1	0	2	2		1179	0	46	0	46	0	1	0	1	1
1180	0	45	0	45	0	1	1	1	2				2180	0	60	0	60	0	1	1	1	2		TCGA.UZ.A9PM	0	128	0	128	1	1	1	2	2		1180	0	45	0	45	0	1	1	1	0
1181	0	45	0	45	1	2	0	3	3				2181	0	59	0	59	1	1	1	1	3		TCGA.UZ.A9PN	1	23	1	38	1	1	0	3	3		1181	0	45	0	45	1	2	0	2	1
1182	0	45	0	45	0	1	0	1	2				2182	0	59	0	59	1	1	1	1	3		TCGA.UZ.A9PO	0	64	0	64	0	1	1	1	3		1182	0	45	0	45	0	1	0	1	0
1183	0	26	0	26	0	1	0	1	3				2183	0	59	0	59	0	1	1	1	1		TCGA.UZ.A9PP	0	101	0	101	1	1	1	1	2		1183	0	26	0	26	0	1	0	1	1
1184	0	44	0	44	0	1	0	1	2				2184	0	59	0	59	1	1	1	1	3		TCGA.UZ.A9PQ	1	76	1	88	1	1	0	3	3		1184	0	44	0	44	0	1	0	1	0
1185	0	43	0	43	1	1	1	2	3				2185	0	58	0	58	1	1	0	1	1		TCGA.UZ.A9PR	1	84	0	88	0	1	1	1	2		1185	0	43	0	43	1	1	1	1	1
1186	1	32	0	42	1	1	0	3	3				2186	0	57	0	57	0	1	0	1	2		TCGA.UZ.A9PS	1	2	0	73	1	2	1	2	2		1186	1	32	0	42	1	1	0	2	1
1187	0	4	1	4	1	1	1	1	2				2187	0	57	0	57	1	1	0	1	3		TCGA.UZ.A9PU	0	32	1	32	1	1	1	1	2		1187	0	4	1	4	1	1	1	1	0
1188	0	52	0	52	0	1	0	1	4				2188	0	57	0	57	0	1	1	1	3		TCGA.UZ.A9PV	0	49	0	49	0	1	1	1	1		1188	0	52	0	52	0	1	0	1	1
1189	0	50	0	50	1	1	0	1	3				2189	0	57	0	57	0	1	0	1	3		TCGA.UZ.A9PX	1	11	0	67	0	1	1	1	2		1189	0	50	0	50	1	1	0	1	1
1190	1	39	1	53	1	1	0	3	1				2190	0	56	0	56	1	1	1	1	3		TCGA.UZ.A9PZ	0	22	0	22	1	1	1	3	2		1190	1	39	1	53	1	1	0	2	0
1191	0	146	0	146	0	1	1	1	2				2191	0	54	0	54	1	2	0	3	3		TCGA.UZ.A9Q0	0	113	0	113	0	1	1	1	2		1191	0	146	0	146	0	1	1	1	0
1192	0	176	0	176	0	1	0	1	2				2192	0	53	0	53	0	2	1	1	2		TCGA.UZ.A9Q1	0	53	0	53	0	2	1	1	2		1192	0	176	0	176	0	1	0	1	0
1193	0	175	0	175	0	1	1	1	2				2193	0	53	0	53	1	1	1	1	3		TCGA.V9.A7HT	0	32	0	32	1	1	1	2	3		1193	0	175	0	175	0	1	1	1	0
1194	0	173	0	173	0	1	1	2	2				2194	0	51	0	51	1	1	1	3	2		TCGA.WN.A9G9	1	27	0	27	1	1	0	1	3		1194	0	173	0	173	0	1	1	1	0
1195	0	171	0	171	1	1	1	1	3				2195	0	29	0	29	0	1	1	1	2		TCGA.WN.AB4C	1	39	0	40	1	2	1	1	3		1195	0	171	0	171	1	1	1	1	1
1196	1	60	1	72	0	2	0	1	2				2196	0	51	0	51	0	1	1	1	2		TCGA.Y8.A894	0	19	0	19	0	2	0	1	1		1196	1	60	1	72	0	2	0	1	0
1197	1	84	1	92	1	1	1	2	2				2197	0	51	0	51	1	1	1	1	2		TCGA.Y8.A895	0	17	0	17	1	1	1	1	2		1197	1	84	1	92	1	1	1	1	0
1198	1	30	1	36	1	2	0	3	1				2198	0	28	0	28	0	1	1	1	3		TCGA.Y8.A896	0	19	0	19	1	1	1	3	3		1198	1	30	1	36	1	2	0	2	0
1199	0	165	0	165	0	1	1	1	2				2199	0	50	0	50	0	1	0	1	3		TCGA.Y8.A897	1	15	0	19	1	2	1	1	3		1199	0	165	0	165	0	1	1	1	0
1200	0	164	0	164	1	2	0	1	2				2200	0	49	0	49	0	1	1	1	2		TCGA.Y8.A898	0	16	0	16	1	1	1	1	2		1200	0	164	0	164	1	2	0	1	0
1201	0	163	0	163	0	1	1	1	3				2201	0	49	0	49	1	1	1	3	2		TCGA.Y8.A8RY	0	26	0	26	1	1	1	1	2		1201	0	163	0	163	0	1	1	1	1
1202	0	160	0	160	0	1	1	2	2				2202	0	49	0	49	1	1	1	1	3		TCGA.Y8.A8RZ	0	7	0	7	0	1	0	1	3		1202	0	160	0	160	0	1	1	1	0
1203	0	159	0	159	1	1	1	3	2				2203	0	48	0	48	0	1	0	1	2		TCGA.Y8.A8S0	0	7	0	7	0	1	0	1	1		1203	0	159	0	159	1	1	1	2	0
1204	1	60	1	72	1	1	1	1	2				2204	0	24	0	24	0	2	0	1	2		TCGA.Y8.A8S1	0	14	0	14	1	1	1	1	3		1204	1	60	1	72	1	1	1	1	0
1205	1	72	1	84	1	1	0	3	3				2205	0	24	0	24	0	1	0	1	1													1205	1	72	1	84	1	1	0	2	1
1206	0	149	0	149	0	1	1	1	2				2206	0	47	0	47	1	1	0	3	2													1206	0	149	0	149	0	1	1	1	0
1207	0	114	0	114	0	1	0	1	2				2207	0	46	0	46	1	1	0	1	2													1207	0	114	0	114	0	1	0	1	0
1208	0	144	0	144	0	1	1	1	3																										1208	0	144	0	144	0	1	1	1	1
1209	1	20	1	32	1	1	1	3	3																										1209	1	20	1	32	1	1	1	2	1
1210	0	143	0	143	0	1	0	1	2																										1210	0	143	0	143	0	1	0	1	0
1211	0	141	0	141	0	1	0	1	2																										1211	0	141	0	141	0	1	0	1	0
1212	0	134	0	134	0	2	1	1	2																										1212	0	134	0	134	0	2	1	1	0
1213	0	135	0	135	0	1	0	1	2																										1213	0	135	0	135	0	1	0	1	0
1214	0	129	0	129	1	2	0	1	4																										1214	0	129	0	129	1	2	0	1	1
1215	1	40	1	52	1	1	1	3	3																										1215	1	40	1	52	1	1	1	2	1
1216	0	128	0	128	0	1	1	1	2																										1216	0	128	0	128	0	1	1	1	0
1217	0	92	0	92	0	2	0	1	2																										1217	0	92	0	92	0	2	0	1	0
1218	0	127	0	127	0	1	0	1	2																										1218	0	127	0	127	0	1	0	1	0
1219	0	127	0	127	1	1	0	1	3																										1219	0	127	0	127	1	1	0	1	1
1220	0	122	0	122	0	1	0	1	1																										1220	0	122	0	122	0	1	0	1	0
1221	1	15	1	15	1	2	0	1	1																										1221	1	15	1	15	1	2	0	1	0
1222	0	126	0	126	0	1	1	1	2																										1222	0	126	0	126	0	1	1	1	0
1223	0	125	0	125	0	1	1	1	3																										1223	0	125	0	125	0	1	1	1	1
1224	0	124	0	124	1	2	1	3	2																										1224	0	124	0	124	1	2	1	2	0
1225	0	124	0	124	0	1	0	1	2																										1225	0	124	0	124	0	1	0	1	0
1226	0	123	0	123	1	1	1	1	3																										1226	0	123	0	123	1	1	1	1	1
1227	0	123	0	123	0	2	0	1	3																										1227	0	123	0	123	0	2	0	1	1
1228	0	121	0	121	0	1	0	1	1																										1228	0	121	0	121	0	1	0	1	0
1229	1	60	1	60	1	2	0	1	2																										1229	1	60	1	60	1	2	0	1	0
1230	1	53	1	65	1	1	1	1	2																										1230	1	53	1	65	1	1	1	1	0
1231	0	85	0	85	0	1	1	1	3																										1231	0	85	0	85	0	1	1	1	1
1232	0	115	0	115	1	1	1	3	2																										1232	0	115	0	115	1	1	1	2	0
1233	0	112	0	112	0	1	1	1	4																										1233	0	112	0	112	0	1	1	1	1
1234	0	115	0	115	0	2	0	1	2																										1234	0	115	0	115	0	2	0	1	0
1235	1	12	1	23	1	1	1	1	3																										1235	1	12	1	23	1	1	1	1	1
1236	0	108	0	108	0	1	0	1	2																										1236	0	108	0	108	0	1	0	1	0
1237	0	52	0	52	1	1	0	1	3																										1237	0	52	0	52	1	1	0	1	1
1238	1	47	1	47	1	1	1	3	3																										1238	1	47	1	47	1	1	1	2	1
1239	0	110	0	110	1	1	0	1	2																										1239	0	110	0	110	1	1	0	1	0
1240	1	55	1	67	1	1	1	3	3																										1240	1	55	1	67	1	1	1	2	1
1241	0	109	0	109	1	1	0	1	2																										1241	0	109	0	109	1	1	0	1	0
1242	0	109	0	109	0	1	0	2	2																										1242	0	109	0	109	0	1	0	1	0
1243	0	79	0	79	0	1	1	1	2																										1243	0	79	0	79	0	1	1	1	0
1244	0	109	0	109	1	1	0	1	3																										1244	0	109	0	109	1	1	0	1	1
1245	0	108	0	108	1	2	0	3	3																										1245	0	108	0	108	1	2	0	2	1
1246	0	108	0	108	1	1	0	3	3																										1246	0	108	0	108	1	1	0	2	1
1247	0	72	1	72	1	1	1	3	3																										1247	0	72	1	72	1	1	1	2	1
1248	0	106	0	106	0	1	0	1	2																										1248	0	106	0	106	0	1	0	1	0
1249	0	105	0	105	0	1	0	1	2																										1249	0	105	0	105	0	1	0	1	0
1250	1	80	0	101	1	2	0	3	2																										1250	1	80	0	101	1	2	0	2	0
1251	0	105	0	105	0	2	0	1	2																										1251	0	105	0	105	0	2	0	1	0
1252	1	17	1	29	1	1	0	3	3																										1252	1	17	1	29	1	1	0	2	1
1253	0	104	0	104	1	1	1	3	3																										1253	0	104	0	104	1	1	1	2	1
1254	0	99	0	99	0	2	0	2	1																										1254	0	99	0	99	0	2	0	1	0
1255	1	24	1	24	1	1	1	3	3																										1255	1	24	1	24	1	1	1	2	1
1256	1	16	1	28	1	1	1	1	2																										1256	1	16	1	28	1	1	1	1	0
1257	0	103	0	103	0	1	0	1	1																										1257	0	103	0	103	0	1	0	1	0
1258	0	102	0	102	0	1	0	1	2																										1258	0	102	0	102	0	1	0	1	0
1259	0	101	0	101	0	1	1	1	2																										1259	0	101	0	101	0	1	1	1	0
1260	0	101	0	101	1	1	0	1	3																										1260	0	101	0	101	1	1	0	1	1
1261	1	92	0	101	1	1	0	3	3																										1261	1	92	0	101	1	1	0	2	1
1262	0	100	0	100	0	1	0	1	2																										1262	0	100	0	100	0	1	0	1	0
1263	0	100	0	100	1	1	1	2	2																										1263	0	100	0	100	1	1	1	1	0
1264	0	99	0	99	1	2	1	2	3																										1264	0	99	0	99	1	2	1	1	1
1265	0	99	0	99	1	1	0	1	2																										1265	0	99	0	99	1	1	0	1	0
1266	1	8	1	10	1	1	0	2	3																										1266	1	8	1	10	1	1	0	1	1
1267	0	95	0	95	0	1	1	2	2																										1267	0	95	0	95	0	1	1	1	0
1268	0	94	0	94	1	1	1	1	2																										1268	0	94	0	94	1	1	1	1	0
1269	0	93	0	93	1	1	0	1	2																										1269	0	93	0	93	1	1	0	1	0
1270	1	24	1	36	1	2	0	3	3																										1270	1	24	1	36	1	2	0	2	1
1271	0	92	0	92	0	1	1	1	2																										1271	0	92	0	92	0	1	1	1	0
1272	0	91	0	91	0	1	1	1	2																										1272	0	91	0	91	0	1	1	1	0
1273	0	88	0	88	1	1	0	3	2																										1273	0	88	0	88	1	1	0	2	0
1274	0	89	0	89	1	1	1	3	2																										1274	0	89	0	89	1	1	1	2	0
1275	0	92	0	92	0	1	1	1	3																										1275	0	92	0	92	0	1	1	1	1
1276	0	91	0	91	0	2	0	1	2																										1276	0	91	0	91	0	2	0	1	0
1277	1	50	1	70	1	2	1	3	3																										1277	1	50	1	70	1	2	1	2	1
1278	0	90	0	90	1	1	1	1	2																										1278	0	90	0	90	1	1	1	1	0
1279	0	90	0	90	0	1	0	1	2																										1279	0	90	0	90	0	1	0	1	0
1280	1	14	1	14	1	2	0	3	3																										1280	1	14	1	14	1	2	0	2	1
1281	0	89	0	89	0	1	1	1	2																										1281	0	89	0	89	0	1	1	1	0
1282	0	89	0	89	1	1	0	3	3																										1282	0	89	0	89	1	1	0	2	1
1283	0	88	0	88	1	2	0	1	3																										1283	0	88	0	88	1	2	0	1	1
1284	0	88	0	88	0	1	1	1	2																										1284	0	88	0	88	0	1	1	1	0
1285	0	86	0	86	1	1	0	1	2																										1285	0	86	0	86	1	1	0	1	0
1286	0	81	0	81	1	1	1	2	3																										1286	0	81	0	81	1	1	1	1	1
1287	1	27	0	84	1	1	0	1	4																										1287	1	27	0	84	1	1	0	1	1
1288	1	10	1	12	1	1	1	1	2																										1288	1	10	1	12	1	1	1	1	0
1289	0	83	0	83	0	1	0	1	2																										1289	0	83	0	83	0	1	0	1	0
1290	1	36	1	48	1	1	1	1	2																										1290	1	36	1	48	1	1	1	1	0
1291	0	83	0	83	0	1	0	1	2																										1291	0	83	0	83	0	1	0	1	0
1292	0	50	0	50	1	2	0	3	4																										1292	0	50	0	50	1	2	0	2	1
1293	0	83	0	83	0	2	0	1	2																										1293	0	83	0	83	0	2	0	1	0
1294	0	82	0	82	0	1	0	1	3																										1294	0	82	0	82	0	1	0	1	1
1295	0	82	0	82	1	1	1	1	2																										1295	0	82	0	82	1	1	1	1	0
1296	1	69	0	82	1	2	0	1	3																										1296	1	69	0	82	1	2	0	1	1
1297	0	81	0	81	1	1	1	2	2																										1297	0	81	0	81	1	1	1	1	0
1298	0	48	0	48	0	1	1	1	2																										1298	0	48	0	48	0	1	1	1	0
1299	0	80	0	101	0	2	1	1	2																										1299	0	80	0	101	0	2	1	1	0
1300	1	45	1	53	1	1	1	3	2																										1300	1	45	1	53	1	1	1	2	0
1301	0	78	0	99	1	2	1	1	2																										1301	0	78	0	99	1	2	1	1	0
1302	0	78	0	99	1	1	0	2	3																										1302	0	78	0	99	1	1	0	1	1
1303	0	77	0	77	1	1	0	3	2																										1303	0	77	0	77	1	1	0	2	0
1304	0	77	0	77	0	1	0	1	2																										1304	0	77	0	77	0	1	0	1	0
1305	0	77	0	77	0	1	0	1	2																										1305	0	77	0	77	0	1	0	1	0
1306	0	76	0	76	0	1	1	1	2																										1306	0	76	0	76	0	1	1	1	0
1307	0	75	0	75	1	1	0	1	2																										1307	0	75	0	75	1	1	0	1	0
1308	1	36	1	45	1	2	0	3	3																										1308	1	36	1	45	1	2	0	2	1
1309	0	75	0	75	0	1	0	1	2																										1309	0	75	0	75	0	1	0	1	0
1310	0	74	0	74	0	1	1	1	2																										1310	0	74	0	74	0	1	1	1	0
1311	0	73	0	73	1	1	0	2	3																										1311	0	73	0	73	1	1	0	1	1
1312	0	72	0	72	0	1	0	1	2																										1312	0	72	0	72	0	1	0	1	0
1313	0	72	0	72	0	1	0	1	2																										1313	0	72	0	72	0	1	0	1	0
1314	0	71	0	71	0	1	0	1	2																										1314	0	71	0	71	0	1	0	1	0
1315	1	58	0	71	1	2	1	2	4																										1315	1	58	0	71	1	2	1	1	1
1316	1	30	1	44	1	1	0	2	2																										1316	1	30	1	44	1	1	0	1	0
1317	0	70	0	70	0	2	1	1	2																										1317	0	70	0	70	0	2	1	1	0
1318	0	70	0	70	1	2	0	1	3																										1318	0	70	0	70	1	2	0	1	1
1319	0	69	0	69	1	1	1	1	3																										1319	0	69	0	69	1	1	1	1	1
1320	1	12	1	18	1	2	1	3	3																										1320	1	12	1	18	1	2	1	2	1
1321	0	36	0	36	0	1	0	1	3																										1321	0	36	0	36	0	1	0	1	1
1322	0	68	0	68	1	1	1	1	2																										1322	0	68	0	68	1	1	1	1	0
1323	0	68	0	68	0	1	1	1	3																										1323	0	68	0	68	0	1	1	1	1
1324	0	57	0	68	1	1	1	3	3																										1324	0	57	0	68	1	1	1	2	1
1325	0	66	0	66	0	1	1	2	2																										1325	0	66	0	66	0	1	1	1	0
1326	0	64	0	64	1	1	1	3	2																										1326	0	64	0	64	1	1	1	2	0
1327	0	64	0	64	1	1	0	1	3																										1327	0	64	0	64	1	1	0	1	1
1328	0	64	0	64	0	1	0	1	2																										1328	0	64	0	64	0	1	0	1	0
1329	0	68	0	68	1	1	0	1	3																										1329	0	68	0	68	1	1	0	1	1
1330	0	62	0	62	0	1	1	1	2																										1330	0	62	0	62	0	1	1	1	0
1331	0	61	0	61	0	2	0	1	2																										1331	0	61	0	61	0	2	0	1	0
1332	0	61	0	61	1	2	1	1	2																										1332	0	61	0	61	1	2	1	1	0
1333	0	61	0	61	1	1	1	1	3																										1333	0	61	0	61	1	1	1	1	1
1334	0	60	0	60	0	2	1	1	3																										1334	0	60	0	60	0	2	1	1	1
1335	0	59	0	59	1	1	0	1	3																										1335	0	59	0	59	1	1	0	1	1
1336	0	59	0	59	0	1	1	1	2																										1336	0	59	0	59	0	1	1	1	0
1337	0	59	0	59	0	1	1	1	2																										1337	0	59	0	59	0	1	1	1	0
1338	1	32	0	58	1	1	1	1	3																										1338	1	32	0	58	1	1	1	1	1
1339	0	58	0	58	1	2	0	1	3																										1339	0	58	0	58	1	2	0	1	1
1340	0	57	0	57	1	1	1	2	3																										1340	0	57	0	57	1	1	1	1	1
1341	1	10	1	15	1	1	0	3	2																										1341	1	10	1	15	1	1	0	2	0
1342	0	62	0	62	1	1	0	1	2																										1342	0	62	0	62	1	1	0	1	0
1343	0	62	0	62	0	2	1	1	2																										1343	0	62	0	62	0	2	1	1	0
1344	0	62	0	62	0	1	0	1	2																										1344	0	62	0	62	0	1	0	1	0
1345	1	14	0	51	1	1	1	2	4																										1345	1	14	0	51	1	1	1	1	1
1346	0	61	0	61	1	2	0	3	3																										1346	0	61	0	61	1	2	0	2	1
1347	0	60	0	60	1	1	1	1	3																										1347	0	60	0	60	1	1	1	1	1
1348	0	59	0	59	1	1	1	1	2																										1348	0	59	0	59	1	1	1	1	0
1349	0	45	0	48	1	2	0	1	3																										1349	0	45	0	48	1	2	0	1	1
1350	0	102	0	102	1	1	1	3	2																										1350	0	102	0	102	1	1	1	2	0
1351	0	134	0	134	0	2	1	1	2																										1351	0	134	0	134	0	2	1	1	0
1352	1	10	1	15	1	1	1	1	2																										1352	1	10	1	15	1	1	1	1	0
1353	1	65	1	77	1	1	1	3	2																										1353	1	65	1	77	1	1	1	2	0
1354	0	119	0	119	0	1	0	1	2																										1354	0	119	0	119	0	1	0	1	0
1355	0	111	0	111	1	1	1	2	3																										1355	0	111	0	111	1	1	1	1	1
1356	0	109	0	109	0	2	0	1	3																										1356	0	109	0	109	0	2	0	1	1
1357	0	108	0	108	0	1	0	1	2																										1357	0	108	0	108	0	1	0	1	0
1358	1	30	1	30	0	1	1	1	2																										1358	1	30	1	30	0	1	1	1	0
1359	0	106	0	106	0	2	0	1	2																										1359	0	106	0	106	0	2	0	1	0
1360	1	92	1	92	1	1	1	1	2																										1360	1	92	1	92	1	1	1	1	0
1361	1	58	1	71	1	1	0	2	3																										1361	1	58	1	71	1	1	0	1	1
1362	0	100	0	100	0	1	1	1	2																										1362	0	100	0	100	0	1	1	1	0
1363	0	90	0	90	0	2	0	1	2																										1363	0	90	0	90	0	2	0	1	0
1364	0	99	0	99	0	2	1	1	3																										1364	0	99	0	99	0	2	1	1	1
1365	1	46	1	46	1	1	1	1	2																										1365	1	46	1	46	1	1	1	1	0
1366	0	91	0	91	0	2	1	1	1																										1366	0	91	0	91	0	2	1	1	0
1367	0	90	0	90	1	1	0	1	3																										1367	0	90	0	90	1	1	0	1	1
1368	0	89	0	89	0	1	0	1	1																										1368	0	89	0	89	0	1	0	1	0
1369	0	88	0	88	0	1	0	1	3																										1369	0	88	0	88	0	1	0	1	1
1370	0	50	1	50	1	1	1	1	3																										1370	0	50	1	50	1	1	1	1	1
1371	0	86	0	86	0	1	0	1	2																										1371	0	86	0	86	0	1	0	1	0
1372	0	84	0	84	1	1	0	1	2																										1372	0	84	0	84	1	1	0	1	0
1373	1	21	1	33	1	1	0	1	3																										1373	1	21	1	33	1	1	0	1	1
1374	0	82	0	82	1	1	0	1	2																										1374	0	82	0	82	1	1	0	1	0
1375	0	82	0	82	0	2	1	3	3																										1375	0	82	0	82	0	2	1	2	1
1376	0	79	0	79	0	2	1	1	2																										1376	0	79	0	79	0	2	1	1	0
1377	0	79	0	79	0	2	1	1	2																										1377	0	79	0	79	0	2	1	1	0
1378	0	70	0	70	0	1	0	1	2																										1378	0	70	0	70	0	1	0	1	0
1379	0	76	0	76	1	1	0	3	2																										1379	0	76	0	76	1	1	0	2	0
1380	0	73	0	73	1	1	0	1	3																										1380	0	73	0	73	1	1	0	1	1
1381	0	72	0	72	1	1	0	1	2																										1381	0	72	0	72	1	1	0	1	0
1382	0	72	0	72	0	1	0	1	2																										1382	0	72	0	72	0	1	0	1	0
																																			2001	1	153	1	153	1	1	1	1	0
																																			2002	0	204	0	204	0	2	0	1	0
																																			2003	1	15	1	20	1	1	1	1	1
																																			2004	0	96	1	130	1	1	1	1	0
																																			2005	1	51	1	51	1	1	1	1	0
																																			2006	1	19	1	26	1	2	0	2	1
																																			2007	0	170	0	170	0	1	0	1	1
																																			2008	1	96	1	96	1	1	1	2	1
																																			2009	1	132	0	159	1	2	1	2	1
																																			2010	1	45	1	67	1	1	0	2	0
																																			2011	0	145	0	145	0	1	0	1	0
																																			2012	0	146	0	146	0	1	0	1	0
																																			2013	1	66	1	66	1	1	1	1	1
																																			2014	0	134	0	134	0	1	1	1	0
																																			2015	1	31	1	31	1	1	1	1	0
																																			2016	1	62	1	65	1	1	1	1	0
																																			2017	1	132	1	132	0	1	1	1	0
																																			2018	1	59	1	59	1	1	1	1	0
																																			2019	1	116	1	116	0	1	1	1	0
																																			2020	0	56	0	56	1	1	1	1	1
																																			2021	0	128	0	128	0	1	0	1	0
																																			2022	0	127	0	127	0	1	0	1	1
																																			2023	0	126	0	126	1	1	0	1	0
																																			2024	0	126	0	126	0	1	0	1	0
																																			2025	1	89	1	89	1	1	0	1	0
																																			2026	0	125	0	125	0	1	0	1	0
																																			2027	0	26	0	26	0	2	1	1	0
																																			2028	1	90	1	116	1	1	0	1	0
																																			2029	0	121	0	121	1	1	0	1	0
																																			2030	0	121	0	121	0	1	1	1	0
																																			2031	0	72	1	110	1	1	0	1	0
																																			2032	0	119	0	119	1	1	0	1	0
																																			2033	0	117	0	117	1	1	0	1	0
																																			2034	0	57	0	57	0	1	0	1	0
																																			2035	0	48	0	48	0	2	0	1	0
																																			2036	0	108	0	108	1	1	0	1	0
																																			2037	0	107	0	107	0	2	0	1	0
																																			2038	0	101	0	101	0	2	0	1	1
																																			2039	0	100	0	100	0	1	0	1	0
																																			2040	1	51	1	51	1	1	1	1	0
																																			2041	0	99	0	99	0	1	1	1	0
																																			2042	0	166	0	166	1	1	0	1	0
																																			2043	0	92	0	92	1	1	1	1	0
																																			2044	1	19	1	19	1	1	1	1	0
																																			2045	0	90	0	90	0	1	0	1	0
																																			2046	0	89	0	89	0	2	1	1	1
																																			2047	0	58	1	66	1	2	1	2	1
																																			2048	0	87	0	87	0	2	1	1	0
																																			2049	1	13	1	24	1	1	0	1	0
																																			2050	0	84	0	84	0	2	0	1	0
																																			2051	0	87	0	87	1	1	0	1	1
																																			2052	0	86	0	86	0	1	1	1	1
																																			2053	0	84	0	84	1	1	1	1	0
																																			2054	0	83	0	83	1	1	0	1	1
																																			2055	1	26	1	26	1	1	1	1	1
																																			2056	0	80	0	80	0	1	0	1	0
																																			2057	0	80	0	80	1	1	0	1	0
																																			2058	0	79	0	79	0	1	1	1	0
																																			2059	0	68	0	68	0	1	1	1	1
																																			2060	1	77	0	77	1	1	1	1	1
																																			2061	1	75	0	75	0	1	1	1	0
																																			2062	0	74	0	74	0	2	0	1	0
																																			2063	0	72	0	72	1	1	1	1	0
																																			2064	0	69	0	69	0	1	0	1	0
																																			2065	0	67	0	67	1	1	1	1	0
																																			2066	1	16	1	27	1	2	0	1	1
																																			2067	1	30	1	30	1	1	1	1	0
																																			2068	0	64	0	64	0	2	0	1	1
																																			2069	0	64	0	64	1	2	1	1	1
																																			2070	1	8	1	14	1	2	0	1	1
																																			2071	0	61	0	61	0	1	1	1	1
																																			2072	0	77	1	77	0	2	1	1	0
																																			2073	1	11	1	17	1	1	0	1	0
																																			2074	0	56	0	56	0	1	1	1	1
																																			2075	0	55	0	55	0	2	0	1	1
																																			2076	0	55	0	55	0	1	1	1	1
																																			2077	0	54	0	54	1	1	0	1	0
																																			2078	0	50	0	50	0	1	1	1	0
																																			2079	0	50	0	50	0	1	1	1	0
																																			2080	1	13	1	20	1	2	0	1	0
																																			2081	0	49	0	49	0	1	0	1	0
																																			2082	1	110	1	110	0	2	1	1	1
																																			2083	0	48	0	48	0	1	0	1	1
																																			2084	1	53	0	62	1	1	0	2	1
																																			2085	0	48	0	48	1	1	0	1	0
																																			2086	0	87	0	87	0	2	0	1	0
																																			2087	0	178	0	178	0	1	0	1	0
																																			2088	0	59	0	59	0	1	0	1	0
																																			2089	0	172	0	172	0	2	0	1	0
																																			2090	0	172	0	172	0	1	1	1	0
																																			2091	0	57	0	57	0	1	1	1	0
																																			2092	0	152	0	152	0	1	0	1	1
																																			2093	0	28	0	28	0	1	0	2	0
																																			2094	0	163	0	163	1	1	1	2	1
																																			2095	0	24	0	24	1	1	1	1	0
																																			2096	0	137	0	137	0	1	0	1	1
																																			2097	0	159	0	159	0	2	0	1	0
																																			2098	0	59	0	59	1	1	1	1	1
																																			2099	0	12	1	18	1	1	1	1	1
																																			2100	0	18	0	19	1	2	0	2	1
																																			2101	0	155	0	155	1	1	1	1	0
																																			2102	1	14	1	28	1	2	0	1	1
																																			2103	0	154	0	154	0	1	0	1	0
																																			2104	0	49	0	49	0	1	0	1	1
																																			2105	0	152	0	152	1	2	0	1	1
																																			2106	0	149	0	149	1	1	0	1	0
																																			2107	0	123	0	123	0	1	1	1	0
																																			2108	1	83	1	132	1	1	0	1	1
																																			2109	0	60	1	60	1	1	1	2	1
																																			2110	1	75	0	135	1	2	1	2	1
																																			2111	0	108	0	108	1	1	0	2	0
																																			2112	0	131	0	131	1	1	0	2	0
																																			2113	0	126	0	126	1	1	0	1	0
																																			2114	0	125	0	125	0	1	0	1	0
																																			2115	0	124	0	124	1	2	0	2	0
																																			2116	0	123	0	123	1	1	1	2	0
																																			2117	0	121	0	121	0	2	0	1	0
																																			2118	0	120	0	120	0	1	0	1	0
																																			2119	0	120	0	120	1	1	0	2	1
																																			2120	1	50	1	60	1	1	1	1	1
																																			2121	0	114	0	114	1	1	1	2	0
																																			2122	0	107	0	107	0	2	0	1	0
																																			2123	0	24	0	24	0	1	0	1	0
																																			2124	1	20	0	84	1	2	0	1	0
																																			2125	0	107	0	107	0	1	0	1	0
																																			2126	0	28	1	28	1	1	1	1	1
																																			2127	1	12	1	29	1	2	1	1	0
																																			2128	1	53	1	60	1	1	0	1	1
																																			2129	0	103	0	103	1	1	0	1	1
																																			2130	0	102	0	102	0	1	1	1	1
																																			2131	0	101	0	101	0	1	0	1	0
																																			2132	0	101	0	101	0	1	1	1	0
																																			2133	0	100	0	100	0	2	0	1	0
																																			2134	0	100	0	100	1	1	1	1	0
																																			2135	0	76	1	76	1	1	0	1	0
																																			2136	1	24	0	98	1	1	0	1	1
																																			2137	1	48	0	98	1	2	0	1	0
																																			2138	1	33	1	41	1	1	1	2	1
																																			2139	1	50	1	60	1	1	0	1	0
																																			2140	0	111	0	111	0	2	1	1	1
																																			2141	1	60	1	86	1	2	0	2	1
																																			2142	0	83	0	83	0	1	0	1	0
																																			2143	1	10	1	17	1	1	0	2	1
																																			2144	0	82	0	82	1	1	0	1	0
																																			2145	0	81	0	81	1	1	0	1	1
																																			2146	1	61	0	80	1	1	1	2	1
																																			2147	0	79	0	79	0	1	0	1	1
																																			2148	1	20	1	27	1	2	0	1	1
																																			2149	0	128	0	128	0	2	0	1	1
																																			2150	0	78	0	78	0	1	1	1	0
																																			2151	0	3	1	66	1	2	0	2	1
																																			2152	0	49	0	49	1	2	0	1	1
																																			2153	0	72	0	72	1	1	1	1	0
																																			2154	0	72	0	72	0	1	1	1	0
																																			2155	0	71	0	71	0	1	1	1	1
																																			2156	0	71	0	71	0	1	0	1	0
																																			2157	0	71	0	71	0	1	0	1	0
																																			2158	0	70	0	70	1	1	1	2	1
																																			2159	0	70	0	70	0	2	1	1	0
																																			2160	1	55	0	70	1	1	1	1	0
																																			2161	1	47	0	45	1	1	1	1	1
																																			2162	1	42	1	52	1	1	0	2	1
																																			2163	0	153	0	153	0	1	0	1	1
																																			2164	0	45	0	45	1	1	1	1	1
																																			2165	0	67	0	67	0	1	1	1	1
																																			2166	0	43	0	43	1	1	0	1	1
																																			2167	0	65	0	65	1	2	0	1	0
																																			2168	0	42	0	42	0	1	1	1	1
																																			2169	1	43	0	62	1	2	0	2	1
																																			2170	0	64	0	64	1	1	1	1	1
																																			2171	0	64	0	64	1	1	0	2	1
																																			2172	0	63	0	63	0	1	1	1	0
																																			2173	0	40	0	40	1	2	1	1	1
																																			2174	0	92	0	92	0	1	0	1	0
																																			2175	1	36	1	54	1	1	0	2	0
																																			2176	0	61	0	61	0	1	1	1	0
																																			2177	0	61	0	61	1	2	1	1	0
																																			2178	0	61	0	61	0	1	0	1	0
																																			2179	0	61	0	61	0	1	0	1	0
																																			2180	0	60	0	60	0	1	1	1	0
																																			2181	0	59	0	59	1	1	1	1	1
																																			2182	0	59	0	59	1	1	1	1	1
																																			2183	0	59	0	59	0	1	1	1	0
																																			2184	0	59	0	59	1	1	1	1	1
																																			2185	0	58	0	58	1	1	0	1	0
																																			2186	0	68	0	68	1	1	0	1	0
																																			2187	0	57	0	57	1	1	0	1	1
																																			2188	0	57	0	57	0	1	1	1	1
																																			2189	0	57	0	57	0	1	0	1	1
																																			2190	0	148	0	148	1	1	1	2	1
																																			2191	0	78	0	78	0	1	0	1	0
																																			2192	0	53	0	53	0	2	1	1	0
																																			2193	0	53	0	53	1	1	1	1	1
																																			2194	0	51	0	51	1	1	1	2	0
																																			2195	0	29	0	29	0	1	1	1	0
																																			2196	0	51	0	51	0	1	1	1	0
																																			2197	0	51	0	51	1	1	1	1	0
																																			2198	0	28	0	28	0	1	1	1	1
																																			2199	0	50	0	50	0	1	0	1	1
																																			2200	0	49	0	49	0	1	1	1	0
																																			2201	0	49	0	49	1	1	1	2	0
																																			2202	0	49	0	49	1	1	1	1	1
																																			2203	0	48	0	48	0	1	0	1	0
																																			2204	0	24	0	24	0	2	0	1	0
																																			2205	0	54	0	54	1	2	0	2	1
																																			2206	0	47	0	47	1	1	0	2	0
																																			2207	0	46	0	46	1	1	0	1	0
																																			TCGA.2K.A9WE	0	8	0	8	1	1	0	1	0
																																			TCGA.2Z.A9J1	0	77	0	77	0	1	1	1	0
																																			TCGA.2Z.A9J2	0	60	0	60	0	2	1	1	0
																																			TCGA.2Z.A9J3	1	27	1	60	1	1	1	1	1
																																			TCGA.2Z.A9J5	0	102	0	102	1	1	1	1	1
																																			TCGA.2Z.A9J6	0	58	0	58	0	1	1	1	0
																																			TCGA.2Z.A9J8	1	17	0	93	1	1	0	1	1
																																			TCGA.2Z.A9JD	0	36	0	36	0	1	1	1	0
																																			TCGA.2Z.A9JE	0	58	0	58	1	1	0	1	0
																																			TCGA.2Z.A9JG	0	56	0	56	0	1	1	1	1
																																			TCGA.2Z.A9JI	1	10	0	53	1	1	0	2	1
																																			TCGA.2Z.A9JJ	0	41	0	41	1	2	1	1	0
																																			TCGA.2Z.A9JK	1	11	0	40	1	1	0	2	0
																																			TCGA.2Z.A9JL	0	34	0	34	0	1	0	1	0
																																			TCGA.2Z.A9JM	0	32	0	32	0	1	0	1	0
																																			TCGA.2Z.A9JN	0	25	0	25	0	2	0	1	0
																																			TCGA.2Z.A9JP	0	30	0	30	0	1	1	1	0
																																			TCGA.2Z.A9JQ	1	20	0	26	1	1	1	1	0
																																			TCGA.2Z.A9JR	0	6	0	6	0	1	0	1	0
																																			TCGA.2Z.A9JS	0	17	1	17	1	1	1	1	0
																																			TCGA.2Z.A9JT	0	23	0	23	0	1	1	1	0
																																			TCGA.4A.A93W	0	1	0	1	0	2	1	1	0
																																			TCGA.4A.A93Y	0	12	0	12	1	2	1	1	0
																																			TCGA.A4.7583	0	1	0	1	0	1	1	1	1
																																			TCGA.A4.7584	0	22	0	22	0	1	0	1	0
																																			TCGA.A4.7585	0	36	1	36	1	1	1	2	1
																																			TCGA.A4.7734	0	1	0	1	0	2	0	1	0
																																			TCGA.A4.7915	0	1	0	1	1	2	0	1	1
																																			TCGA.A4.7996	1	17	0	17	1	2	1	1	0
																																			TCGA.A4.7997	0	31	0	31	0	1	1	1	1
																																			TCGA.A4.8098	0	30	0	30	1	1	1	1	1
																																			TCGA.A4.8310	0	26	0	26	0	1	0	2	1
																																			TCGA.A4.8311	0	25	0	25	0	1	1	1	0
																																			TCGA.A4.8515	0	24	0	24	0	1	0	1	0
																																			TCGA.A4.8516	0	1	0	1	1	1	1	2	1
																																			TCGA.A4.8518	0	20	0	20	0	1	0	1	1
																																			TCGA.A4.8630	0	15	0	15	0	2	0	1	0
																																			TCGA.A4.A48D	0	13	0	13	0	1	1	1	1
																																			TCGA.A4.A4ZT	0	18	0	18	0	2	1	1	1
																																			TCGA.A4.A5DU	0	17	0	17	0	2	0	1	0
																																			TCGA.A4.A5XZ	0	16	0	16	0	2	1	1	0
																																			TCGA.A4.A5Y0	0	9	0	9	1	2	1	1	1
																																			TCGA.A4.A5Y1	1	10	1	14	1	1	1	2	0
																																			TCGA.A4.A6HP	0	13	0	13	0	1	1	1	0
																																			TCGA.A4.A772	0	1	0	1	0	1	0	1	0
																																			TCGA.A4.A7UZ	0	1	0	1	1	1	1	2	0
																																			TCGA.AL.3473	0	64	0	64	1	1	0	1	1
																																			TCGA.AT.A5NU	0	3	0	3	0	1	1	1	0
																																			TCGA.B1.7332	0	39	0	39	0	2	1	1	1
																																			TCGA.B1.A47M	1	14	0	22	1	1	1	2	0
																																			TCGA.B1.A47N	0	37	0	37	0	1	1	1	0
																																			TCGA.B3.3925	0	35	0	35	0	1	0	2	0
																																			TCGA.B3.3926	0	30	0	30	0	2	0	1	0
																																			TCGA.B3.4103	0	31	0	31	0	1	0	1	0
																																			TCGA.B3.A6W5	0	11	0	11	0	1	0	1	0
																																			TCGA.B9.4113	0	52	1	52	0	1	1	1	0
																																			TCGA.B9.5155	0	23	0	23	1	1	1	2	0
																																			TCGA.B9.7268	0	23	0	23	0	1	0	1	0
																																			TCGA.B9.A44B	0	13	0	13	1	1	1	2	1
																																			TCGA.B9.A5W7	1	19	0	20	1	1	0	1	0
																																			TCGA.B9.A5W8	0	18	0	18	0	1	0	1	1
																																			TCGA.B9.A5W9	0	1	0	1	0	1	0	1	1
																																			TCGA.B9.A69E	0	16	0	16	0	1	1	2	0
																																			TCGA.B9.A8YH	0	18	0	18	0	1	0	1	0
																																			TCGA.B9.A8YI	0	13	0	13	0	1	1	1	1
																																			TCGA.BQ.5875	0	88	0	88	1	2	1	2	1
																																			TCGA.BQ.5876	0	20	0	20	0	1	1	1	1
																																			TCGA.BQ.5878	1	35	0	65	1	2	1	2	1
																																			TCGA.BQ.5879	1	20	1	24	1	2	0	2	0
																																			TCGA.BQ.5880	1	33	1	44	1	1	1	2	1
																																			TCGA.BQ.5881	0	49	0	49	0	1	1	1	1
																																			TCGA.BQ.5882	1	12	1	22	1	1	0	2	0
																																			TCGA.BQ.5883	0	42	0	42	0	2	1	1	1
																																			TCGA.BQ.5884	0	27	0	27	0	2	0	1	0
																																			TCGA.BQ.5885	0	31	0	31	1	1	1	2	1
																																			TCGA.BQ.5886	0	27	0	27	0	1	1	2	1
																																			TCGA.BQ.5887	0	26	0	26	1	1	0	2	1
																																			TCGA.BQ.5888	0	14	0	14	1	2	1	1	1
																																			TCGA.BQ.5890	0	8	0	8	1	1	1	2	1
																																			TCGA.BQ.5891	0	1	0	1	1	2	0	2	1
																																			TCGA.BQ.5892	0	13	0	13	0	1	0	1	1
																																			TCGA.BQ.7044	0	126	0	126	1	1	1	2	1
																																			TCGA.BQ.7045	0	49	1	49	1	1	1	1	1
																																			TCGA.BQ.7046	0	99	0	99	0	1	1	1	1
																																			TCGA.BQ.7048	1	71	0	95	1	1	1	2	0
																																			TCGA.BQ.7050	0	63	0	63	0	2	0	1	1
																																			TCGA.BQ.7051	0	52	0	52	0	1	1	1	1
																																			TCGA.BQ.7053	0	51	0	51	1	2	0	2	0
																																			TCGA.BQ.7055	0	27	0	27	0	1	1	1	0
																																			TCGA.BQ.7058	1	10	1	12	0	1	1	2	1
																																			TCGA.BQ.7059	0	8	0	8	0	1	1	1	0
																																			TCGA.BQ.7060	0	8	0	8	0	1	0	1	0
																																			TCGA.BQ.7061	0	8	0	8	0	2	1	1	1
																																			TCGA.BQ.7062	0	4	0	4	0	1	1	1	0
																																			TCGA.DW.5560	0	50	0	50	0	2	0	1	0
																																			TCGA.DW.5561	0	14	0	14	0	1	0	1	0
																																			TCGA.DW.7834	0	132	0	132	1	1	0	1	0
																																			TCGA.DW.7836	0	37	0	37	0	1	0	1	0
																																			TCGA.DW.7837	0	39	0	39	0	1	0	1	0
																																			TCGA.DW.7838	1	13	0	25	1	1	1	1	0
																																			TCGA.DW.7839	0	14	0	14	0	2	0	1	0
																																			TCGA.DW.7840	0	4	0	4	0	1	1	1	1
																																			TCGA.DW.7841	0	15	0	15	0	1	1	1	0
																																			TCGA.DW.7842	0	4	0	4	0	1	0	1	0
																																			TCGA.DW.7963	0	42	0	42	0	1	0	1	1
																																			TCGA.EV.5901	0	35	0	35	0	2	0	1	0
																																			TCGA.EV.5902	0	20	0	20	0	1	0	1	0
																																			TCGA.EV.5903	0	26	0	26	0	1	0	1	0
																																			TCGA.F9.A4JJ	1	4	1	11	1	2	0	2	1
																																			TCGA.F9.A7Q0	0	14	0	14	1	2	0	1	1
																																			TCGA.F9.A7VF	0	3	0	3	1	2	1	1	0
																																			TCGA.F9.A97G	0	1	0	1	1	1	1	2	1
																																			TCGA.G7.6790	1	52	0	53	0	1	0	1	1
																																			TCGA.G7.6792	0	93	0	93	1	1	0	1	1
																																			TCGA.G7.6795	0	40	0	40	0	1	0	1	1
																																			TCGA.G7.6796	0	73	0	73	0	1	0	1	1
																																			TCGA.G7.6797	0	26	0	26	1	1	0	2	0
																																			TCGA.G7.7501	1	4	1	21	1	2	0	2	1
																																			TCGA.G7.7502	0	27	0	27	1	1	1	1	1
																																			TCGA.G7.A4TM	0	26	0	26	1	1	0	1	0
																																			TCGA.G7.A8LC	0	24	0	24	1	1	1	1	0
																																			TCGA.G7.A8LD	1	7	1	18	1	1	1	2	1
																																			TCGA.G7.A8LE	1	49	0	82	1	1	1	1	0
																																			TCGA.GL.7966	0	4	0	4	1	2	0	2	1
																																			TCGA.GL.A4EM	0	2	0	2	1	1	1	1	1
																																			TCGA.GL.A59R	0	13	0	13	1	1	1	2	0
																																			TCGA.GL.A59T	0	19	0	19	1	1	0	1	0
																																			TCGA.GL.A9DC	0	14	0	14	0	2	1	1	0
																																			TCGA.GL.A9DD	0	12	0	12	1	1	1	1	0
																																			TCGA.GL.A9DE	0	17	0	17	1	1	1	1	1
																																			TCGA.HE.A5NF	0	87	0	87	0	1	0	1	1
																																			TCGA.IA.A40U	0	18	0	18	0	1	0	2	1
																																			TCGA.IA.A40X	0	21	0	21	0	2	0	1	0
																																			TCGA.IA.A40Y	0	3	0	3	1	2	1	2	1
																																			TCGA.IA.A83S	0	87	1	87	1	1	1	1	1
																																			TCGA.IA.A83T	0	90	1	90	1	1	1	1	0
																																			TCGA.IZ.8195	0	23	0	23	0	1	1	1	0
																																			TCGA.IZ.8196	0	22	0	22	0	1	0	1	0
																																			TCGA.IZ.A6M8	0	17	0	17	0	1	1	1	0
																																			TCGA.IZ.A6M9	0	13	0	13	0	1	1	1	0
																																			TCGA.J7.6720	0	13	0	13	0	1	0	1	0
																																			TCGA.J7.8537	1	8	1	11	1	2	0	2	0
																																			TCGA.KV.A74V	0	12	0	12	0	1	0	1	0
																																			TCGA.MH.A55W	0	35	0	35	0	1	0	1	0
																																			TCGA.MH.A55Z	0	29	0	29	0	1	1	1	0
																																			TCGA.MH.A560	0	31	0	31	0	1	1	1	1
																																			TCGA.MH.A561	0	29	0	29	0	1	1	1	0
																																			TCGA.MH.A562	0	21	0	21	1	1	0	1	0
																																			TCGA.MH.A855	1	1	0	13	1	2	0	1	1
																																			TCGA.MH.A856	0	32	0	32	1	1	0	1	0
																																			TCGA.O9.A75Z	0	16	0	16	1	1	0	1	0
																																			TCGA.P4.A5E6	0	102	0	102	0	1	1	2	1
																																			TCGA.P4.A5E7	0	89	0	89	1	2	1	1	0
																																			TCGA.P4.A5E8	1	2	1	44	1	1	0	2	1
																																			TCGA.P4.A5EA	1	2	1	7	1	2	0	2	1
																																			TCGA.P4.A5EB	0	101	0	101	1	1	1	1	1
																																			TCGA.P4.A5ED	0	94	0	94	1	1	0	1	0
																																			TCGA.P4.AAVK	1	8	0	53	1	1	1	2	1
																																			TCGA.P4.AAVL	1	2	1	17	1	1	1	2	1
																																			TCGA.P4.AAVM	0	52	0	52	0	1	1	1	1
																																			TCGA.PJ.A5Z8	0	20	0	20	1	2	1	1	0
																																			TCGA.PJ.A5Z9	0	18	0	18	1	2	1	1	0
																																			TCGA.Q2.A5QZ	1	14	0	15	1	2	1	2	1
																																			TCGA.SX.A71R	0	49	0	49	1	1	0	1	0
																																			TCGA.SX.A71S	0	51	0	51	1	2	1	1	0
																																			TCGA.SX.A71U	0	46	0	46	1	1	0	1	0
																																			TCGA.SX.A71V	0	30	0	30	0	1	1	1	1
																																			TCGA.SX.A71W	0	36	0	36	1	1	1	1	0
																																			TCGA.SX.A7SL	0	28	0	28	1	1	1	1	0
																																			TCGA.SX.A7SN	0	20	0	20	1	1	0	1	0
																																			TCGA.SX.A7SO	0	42	0	42	0	1	1	1	0
																																			TCGA.SX.A7SP	0	17	1	17	1	2	1	1	1
																																			TCGA.SX.A7SQ	0	43	0	43	0	1	0	1	0
																																			TCGA.SX.A7SR	0	27	0	27	0	1	1	1	1
																																			TCGA.SX.A7SS	0	54	0	54	0	1	1	1	0
																																			TCGA.SX.A7SU	0	45	0	45	1	1	0	1	0
																																			TCGA.UZ.A9PJ	0	27	1	27	1	1	1	1	0
																																			TCGA.UZ.A9PK	1	106	0	120	1	1	1	1	0
																																			TCGA.UZ.A9PL	0	106	0	106	0	1	0	1	0
																																			TCGA.UZ.A9PM	0	128	0	128	1	1	1	1	0
																																			TCGA.UZ.A9PN	1	23	1	38	1	1	0	2	1
																																			TCGA.UZ.A9PO	0	64	0	64	0	1	1	1	1
																																			TCGA.UZ.A9PP	0	101	0	101	1	1	1	1	0
																																			TCGA.UZ.A9PQ	1	76	1	88	1	1	0	2	1
																																			TCGA.UZ.A9PR	1	84	0	88	0	1	1	1	0
																																			TCGA.UZ.A9PS	1	2	0	73	1	2	1	1	0
																																			TCGA.UZ.A9PU	0	32	1	32	1	1	1	1	0
																																			TCGA.UZ.A9PV	0	49	0	49	0	1	1	1	0
																																			TCGA.UZ.A9PX	1	11	0	67	0	1	1	1	0
																																			TCGA.UZ.A9PZ	0	22	0	22	1	1	1	2	0
																																			TCGA.UZ.A9Q0	0	113	0	113	0	1	1	1	0
																																			TCGA.UZ.A9Q1	0	53	0	53	0	2	1	1	0
																																			TCGA.V9.A7HT	0	32	0	32	1	1	1	1	1
																																			TCGA.WN.A9G9	1	27	0	27	1	1	0	1	1
																																			TCGA.WN.AB4C	1	39	0	40	1	2	1	1	1
																																			TCGA.Y8.A894	0	19	0	19	0	2	0	1	0
																																			TCGA.Y8.A895	0	17	0	17	1	1	1	1	0
																																			TCGA.Y8.A896	0	19	0	19	1	1	1	2	1
																																			TCGA.Y8.A897	1	15	0	19	1	2	1	1	1
																																			TCGA.Y8.A898	0	16	0	16	1	1	1	1	0
																																			TCGA.Y8.A8RY	0	26	0	26	1	1	1	1	0
																																			TCGA.Y8.A8RZ	0	7	0	7	0	1	0	1	1
																																			TCGA.Y8.A8S0	0	7	0	7	0	1	0	1	0
																																			TCGA.Y8.A8S1	0	14	0	14	1	1	1

## Sheet: Supplementary Fig. 2
Training set							Independent validation set							TCGA set
ID	ENSG00000265415	ENSG00000234961	ENSG00000222041	ENSG00000248323			ID	ENSG00000265415	ENSG00000234961	ENSG00000222041	ENSG00000248323			ID	ENSG00000265415	ENSG00000234961	ENSG00000222041	ENSG00000248323
1001	0.0059	0.3427	0.3244	0.2591			2001	0.7758	0.2219	1.6303	0.0216			TCGA.2K.A9WE	1.02626	0.174981	2.9847	0.8366
1002	0.2174	0.0403	0.6904	0.0677			2002	0.0191	0.1588	0.4142	0.0278			TCGA.2Z.A9J1	0.33749	0.184138	1.9748	0.0746
1003	0.1968	0.4192	0.5054	0.3837			2003	0.1719	0.8093	1.1909	0.2068			TCGA.2Z.A9J2	0.524508	0.23848	1.1692	0
1004	0.0556	0.7459	0.267	0.0339			2004	1.1971	0.0813	2.5176	0.2609			TCGA.2Z.A9J3	1.75988	0.228621	2.5874	0.0945
1005	0.1955	1.1525	2.0498	0.0695			2005	0.3337	0.5126	0.7622	0.5254			TCGA.2Z.A9J5	0.0981079	0.223036	4.7931	0.282
1006	0.186	0.0847	0.6202	0.0455			2006	0.1475	0.2962	1.0142	0.4284			TCGA.2Z.A9J6	0.140956	0.224311	2.2584	0.0779
1007	0.1415	1.1335	0.2548	0.012			2007	0.2515	0.1167	0.0773	0.4276			TCGA.2Z.A9J8	0.793681	0.233502	3.7206	1.125
1008	0.259	0.3432	0.3848	0.4172			2008	0.1798	0.1236	0.6785	0.54			TCGA.2Z.A9JD	0.137904	0.501612	1.172	0.061
1009	0.2804	0.4085	4.1748	0.3155			2009	0.1166	0.7412	2.8699	0.0198			TCGA.2Z.A9JE	0.741285	0.888568	6.4783	0.0074
1010	0.04	0.4836	1.1538	0.1381			2010	1.8335	0.7871	0.8417	0.1484			TCGA.2Z.A9JG	0.421197	0.694215	1.6773	0.0349
1011	0.01	0.1046	1.3304	0.1625			2011	0.0903	0.1284	0.0154	0.0917			TCGA.2Z.A9JI	2.15811	0.634918	6.3024	0.1473
1012	0.0196	0.554	0.6072	0.1929			2012	0.1008	0.3	0.3377	0.0294			TCGA.2Z.A9JJ	1.39262	0.895199	3.2828	3.583
1013	0.0524	0.4885	0.1594	0.3153			2013	0.0929	0.1664	0.7109	0.0728			TCGA.2Z.A9JK	0.916268	0.833207	2.312	1.2435
1014	0.3306	0.7794	0.2722	0.3378			2014	0.1462	0.6658	0.6226	0.0503			TCGA.2Z.A9JL	0.762514	0.901408	2.9888	0.295
1015	0.093	0.321	0.6882	0.0657			2015	0.1088	0.0906	0.533	0.2358			TCGA.2Z.A9JM	1.191	0.63708	3.5725	0.1316
1016	0.277	0.6734	0.7822	1.3577			2016	4.4228	0.1782	1.2638	0.3115			TCGA.2Z.A9JN	0.209647	0.0714909	2.5752	0
1017	0.0244	0.7337	0.2678	0.3401			2017	0.11	0.0483	0.4409	0.1331			TCGA.2Z.A9JP	0.199757	0.817419	2.9439	0.0147
1018	0.255	0.0518	1.0354	0.136			2018	0.0031	1.457	3.019	0.2381			TCGA.2Z.A9JQ	0	0	8.1364	0.0161
1019	0.0968	0.7571	0.268	0.0141			2019	0.2712	0.5593	0.4671	0.3232			TCGA.2Z.A9JR	0.358739	1.3375	2.0459	0.0952
1020	0.1296	0.5461	0.7554	0.0309			2020	0.0812	0.5505	0.4838	0.1739			TCGA.2Z.A9JS	0.970269	0.110289	2.3161	0.0751
1021	0.3105	0.2704	0.6364	0.0458			2021	0.029	0.2399	0.3749	0.2226			TCGA.2Z.A9JT	0	0.0674504	5.6494	0.082
1022	0.2801	0.696	0.2874	0.2201			2022	0.0988	0.3756	0.3809	0.3557			TCGA.4A.A93W	0.641027	0.145729	4.5012	0.0496
1023	0.001	0.2245	0.5906	0.0824			2023	0.1021	0.7572	1.0692	0.301			TCGA.4A.A93Y	1.818	0.746603	4.1071	0.3176
1024	0.2713	0.6246	2.642	0.4496			2024	0.2462	0.1537	0.6696	0.322			TCGA.A4.7583	1.15502	0.525157	0.6437	0.1034
1025	0.0432	0.4058	6.5568	0.0573			2025	0.0284	1.3093	1.6826	0.0668			TCGA.A4.7584	0.657486	0.462002	0.594	0.0132
1026	0.0498	0.3509	0.5146	0.0588			2026	0.0747	0.4325	0.588	0.0289			TCGA.A4.7585	1.51218	0.515661	2.6837	0.8477
1027	0.5753	0.093	0.681	0.046			2027	0.8687	0.271	0.2023	0.1237			TCGA.A4.7734	1.14336	0.69314	2.5605	0.0796
1028	0.1253	0.4548	0.4642	0.1476			2028	0.2159	0.3357	1.0142	1.3031			TCGA.A4.7915	7.53791	0.0690059	4.2431	4.6079
1029	0.1413	0.0876	0.9538	0.0769			2029	0.0962	0.7596	0.781	0.1202			TCGA.A4.7996	1.01705	0.302968	1.6873	0.314
1030	0.0862	0.3788	0.3234	0.1466			2030	0.1587	0.5265	0.3679	0.1661			TCGA.A4.7997	1.79542	0.425911	1.9323	0.4401
1031	0.3356	0.4783	2.8124	0.2193			2031	0.1864	1.2949	1.3618	0.1277			TCGA.A4.8098	3.37778	0.347726	1.6811	0.3452
1032	0.0839	0.7327	1.373	0.1558			2032	0.0109	1.198	1.7527	0.04			TCGA.A4.8310	1.31366	0.149322	2.1124	0.0182
1033	0.0266	0.0856	0.9698	0.0869			2033	0.2699	0.6074	1.3202	0.1026			TCGA.A4.8311	0.52987	0.401531	2.8791	0.0098
1034	0.0186	0.7235	0.12	0.1369			2034	0.083	0.8676	0.228	0.0741			TCGA.A4.8515	0.466751	0.265275	1.4577	0.0064
1035	0.3929	1.848	0.3904	0.0218			2035	0.0224	0.0949	0.2117	0.0827			TCGA.A4.8516	1.01072	0.367639	0.7448	0.0298
1036	0.0561	0.4507	0.4602	0.1296			2036	0.0672	1.238	0.3866	0.4728			TCGA.A4.8518	0.147449	0.100562	0.9381	0.0407
1037	0.0012	0.0791	1.6298	0.1411			2037	0.1548	0.2049	0.1435	0.3826			TCGA.A4.8630	0.4187	0.244764	1.1778	0.0661
1038	0.4242	0.0973	0.7746	0.1108			2038	0.1475	0.2782	0.2962	0.3318			TCGA.A4.A48D	0.418556	0.57092	1.2505	0.0925
1039	0.2802	0.6751	0.7776	0.111			2039	0.1245	0.0481	1.4033	0.1338			TCGA.A4.A4ZT	0.174946	0.517033	2.0393	0.116
1040	0.0617	0.1063	0.6202	0.1981			2040	0.1343	0.02	0.9694	0.1662			TCGA.A4.A5DU	0.346638	0.315215	1.9881	0.0479
1041	0.1389	0.4606	0.464	0.183			2041	0.1113	0.5789	0.4505	0.1883			TCGA.A4.A5XZ	0.239977	0.654667	2.0358	0
1042	0.0088	0.3239	0.2836	0.0895			2042	0.0455	0.195	0.9336	0.0463			TCGA.A4.A5Y0	0.291018	0.820374	2.5354	0.6562
1043	0.1279	0.1123	0.6934	0.1998			2043	0.1514	1.4256	1.7167	0.023			TCGA.A4.A5Y1	3.95669	0.131634	1.482	0.1458
1044	0.6134	0.0186	0.6748	0.0477			2044	2.2923	0.214	4.0582	0.3657			TCGA.A4.A6HP	0	0.266816	4.1	0.0937
1045	0.3146	0.1072	0.6034	0.0417			2045	0.193	0.1206	0.8203	0.1313			TCGA.A4.A772	0.507294	0.484373	2.2664	0.1738
1046	0.1265	0.4544	0.3586	0.3426			2046	0.0995	0.1949	0.3122	0.3817			TCGA.A4.A7UZ	1.23305	0.560636	3.5647	0.2556
1047	0.2263	0.4063	0.391	0.0215			2047	0.1356	0.5983	0.0835	0.1847			TCGA.AL.3473	1.08722	0.43254	7.9103	0.1853
1048	0.3691	0.6974	0.1146	0.0145			2048	0.1291	0.8686	0.1435	0.4139			TCGA.AT.A5NU	0.326737	0.207982	1.5902	0.0108
1049	0.1337	0.2558	0.6298	0.3006			2049	3.219	1.2384	1.3946	0.3006			TCGA.B1.7332	0.25752	0.702526	1.9255	0.064
1050	0.0642	0.1072	0.6908	0.199			2050	0.0075	0.603	0.4783	0.0617			TCGA.B1.A47M	0.26437	0.51086	4.469	0.3872
1051	0.2063	0.0674	0.7892	0.0197			2051	0.1712	0.9276	0.2419	0.136			TCGA.B1.A47N	0	0.400295	3.2115	0.0177
1052	0.6573	0.0083	1.0322	0.0544			2052	0.1909	0.5504	0.3276	0.0619			TCGA.B3.3925	1.48166	0.352875	0.3539	0.1482
1053	0.2445	1.4507	0.2682	0.1989			2053	0.1646	0.8586	0.3511	1.4408			TCGA.B3.3926	1.60093	0.363951	1.6171	0.0664
1054	0.0274	0.0964	0.7722	0.1851			2054	0.2041	0.4819	0.5938	0.0788			TCGA.B3.4103	1.49962	0.371912	0.6585	0.2411
1055	0.2692	0.2503	0.544	0.1131			2055	0.0751	0.868	3.4092	0.2167			TCGA.B3.A6W5	0.81382	0.419359	2.4995	0.03
1056	0.0432	1.0372	0.2546	0.0053			2056	0.2009	0.1252	0.1063	0.1391			TCGA.B9.4113	0.44829	0.382174	1.2752	0.1549
1057	0.0305	0.3786	0.3242	0.0508			2057	0.0896	0.7611	0.9686	0.1001			TCGA.B9.5155	0.389336	0.110638	0.9131	0
1058	0.097	0.7717	0.2704	0.07			2058	0.0553	1.2807	0.4282	0.1378			TCGA.B9.7268	0.510253	0.421816	1.3227	0.0051
1059	0.0331	0.7262	0.1204	0.2058			2059	0.0165	0.5507	0.2525	0.1585			TCGA.B9.A44B	0.704538	0.224235	2.6895	0.109
1060	0.0685	0.2514	0.6594	0.1379			2060	0.1264	0.6975	0.1834	0.4735			TCGA.B9.A5W7	0.761448	0.642963	1.5155	0.1323
1061	0.088	0.394	0.3348	0.0637			2061	0.1469	0.3727	0.4505	0.2338			TCGA.B9.A5W8	0.415817	0.567184	1.2436	0.0643
1062	0.0259	0.1825	0.6706	0.0633			2062	0.1923	0.1428	0.2722	0.0976			TCGA.B9.A5W9	1.01508	0.571421	1.2526	0.0107
1063	0.0194	0.781	0.2224	0.0746			2063	0.5083	0.9105	0.2141	0.177			TCGA.B9.A69E	0.750681	0.292556	1.9872	0.0533
1064	0.6611	0.0251	0.7884	0.1036			2064	0.3851	0.1852	0.8527	0.1806			TCGA.B9.A8YH	1.14847	0.34812	1.609	0.1217
1065	0.0456	0.0138	0.62	0.2304			2065	0.0843	0.3016	0.1157	0.1359			TCGA.B9.A8YI	0.492807	0.192057	0.3531	0.07
1066	0.0401	0.5714	0.1178	0.0768			2066	7.0325	0.5788	0.2455	0.4542			TCGA.BQ.5875	0.861967	0.342925	1.6062	0.0715
1067	0.1283	1.109	0.2552	0.1155			2067	0.2607	0.8113	0.2182	0.5276			TCGA.BQ.5876	2.04017	0.115951	2.3134	0.0282
1068	0.1396	1.0618	0.2546	0.3609			2068	0.1093	0.3926	1.619	0.0405			TCGA.BQ.5878	0.857168	0.315497	2.1231	2.1386
1069	0.1261	0.5842	1.4246	0.2895			2069	0.0395	1.1152	1.9346	0.1811			TCGA.BQ.5879	4.79476	1.17884	4.1599	2.4537
1070	0.0333	0.5668	0.142	0.116			2070	0.2383	0.5176	1.0058	0.3894			TCGA.BQ.5880	0.943879	0.679499	2.7981	0.0348
1071	0.2147	0.6642	0.2868	0.173			2071	0.0428	0.7626	0.2892	0.2017			TCGA.BQ.5881	0.278526	0.202622	1.4694	0.0369
1072	0.4884	0.1004	0.7902	0.7547			2072	0.8897	0.2329	1.981	0.0232			TCGA.BQ.5882	3.10179	1.514	4.5799	0.0756
1073	0.2443	0.3825	1.357	0.2215			2073	0.2851	0.6266	1.5583	0.3265			TCGA.BQ.5883	0.352329	0.0600732	1.9512	0
1074	0.0061	1.5006	0.3906	0.2261			2074	0.4688	0.1982	0.3329	0.5511			TCGA.BQ.5884	0.435142	0.517449	0.3886	0.0185
1075	0.2274	0.4547	0.6888	0.1132			2075	0.0626	0.4987	0.2028	0.0268			TCGA.BQ.5885	0.128924	0.35171	2.4907	2.8431
1076	0.014	0.0162	1.407	0.1144			2076	0.025	0.4951	0.2119	0.3784			TCGA.BQ.5886	0.692613	0.134963	2.8811	0.0547
1077	0.2124	0.7108	0.368	0.3028			2077	0.1738	0.7972	7.6534	0.1582			TCGA.BQ.5887	0.602789	0.16866	3.3205	0.0564
1078	0.0051	0.2761	0.2756	0.0362			2078	0.058	0.6596	0.3653	0.2797			TCGA.BQ.5888	0.653217	0.351001	7.4241	0.0985
1079	0.387	0.4657	0.482	0.1619			2079	0.0415	0.1331	0.415	0.0729			TCGA.BQ.5890	1.99092	0.11556	4.5365	0.0796
1080	0.0331	1.2078	0.2692	0.0562			2080	0.3461	0.7306	1.1196	0.503			TCGA.BQ.5891	4.11603	0.168431	1.5177	0.0318
1081	0.2943	0.3785	0.6234	0.0777			2081	0.139	0.4937	1.1266	0.187			TCGA.BQ.5892	1.44731	0.094008	1.2387	0.1028
1082	0.6104	0.3541	0.5198	0.1456			2082	0.2462	0.7351	0.7042	0.0231			TCGA.BQ.7044	1.17957	0.278092	1.9883	0.1883
1083	0.0092	0.4841	1.5644	0.1195			2083	0.085	0.5178	0.4562	0.0917			TCGA.BQ.7045	0.266315	2.11902	1.9789	0.3238
1084	0.2007	1.0351	0.6094	0.1881			2084	0.1397	0.6382	0.521	0.154			TCGA.BQ.7046	0.450594	0.263409	2.5171	0.0285
1085	0.0087	0.0106	1.176	0.346			2085	0.1221	0.6552	1.4938	0.0575			TCGA.BQ.7048	0.758911	0.0627377	6.9272	0.0381
1086	0.2279	0.034	1.688	0.1616			2086	0.0863	0.5792	0.257	0.0724			TCGA.BQ.7050	0.525753	0.345289	1.796	0.0323
1087	0.2564	1.134	0.2558	0.1486			2087	0.0334	0.2143	0.0302	0.1324			TCGA.BQ.7051	0.711073	0.196795	1.6224	0.1128
1088	0.0013	0.1182	0.2034	0.337			2088	0.164	0.6499	0.2897	0.0601			TCGA.BQ.7053	1.67314	0.190184	3.3315	0.0154
1089	0.1511	0.4154	0.5018	0.0249			2089	0.103	0.8945	0.0773	0.0215			TCGA.BQ.7055	0.564913	0.0642129	1.3052	0
1090	0.2878	0.4474	0.2588	0.2946			2090	0.6345	0.2478	0.4478	0.3625			TCGA.BQ.7058	0.56281	0.0465264	1.8059	0.017
1091	0.1043	1.0464	0.2554	0.0098			2091	0.0139	0.5553	0.6982	0.1555			TCGA.BQ.7059	0.707491	0.524843	2.1685	0.177
1092	0.0007	0.5736	0.301	0.076			2092	0.0952	0.0812	0.618	0.0921			TCGA.BQ.7060	0.614222	0.111708	1.3122	0.0272
1093	0.003	0.0148	0.7244	0.2478			2093	0.2733	0.2184	0.2167	0.0543			TCGA.BQ.7061	2.10521	0.218306	1.4202	0.0327
1094	0.0124	0.336	0.2814	0.1979			2094	0.1849	0.2175	1.2792	0.097			TCGA.BQ.7062	0.415714	0.257747	1.1794	0.0292
1095	0.0432	0.3428	0.3276	0.097			2095	0.1988	1.3448	1.037	0.0766			TCGA.DW.5560	0.484498	0.146859	2.8051	0.1874
1096	0.0968	0.0413	0.8126	0.1969			2096	1.2489	0.3373	1.117	0.1533			TCGA.DW.5561	0.713263	0.174624	2.9659	0.1092
1097	0.0847	0.5748	1.1602	0.1103			2097	0.0518	0.5452	0.8522	0.0356			TCGA.DW.7834	0.641085	1.45742	5.7218	0.2384
1098	0.2281	0.045	0.5684	0.0765			2098	0.181	0.5909	0.6643	0.2437			TCGA.DW.7836	0.717739	0.462311	3.9277	0.0595
1099	0.3187	0.1564	0.6698	0.0485			2099	0.5912	1.883	0.5844	0.1791			TCGA.DW.7837	0.5454	0.602235	1.802	0.0431
1100	0.012	0.5902	0.5248	0.0596			2100	0.5735	0.7569	1.0495	0.1548			TCGA.DW.7838	0.664206	0.503329	2.3392	0.8749
1101	0.2808	0.8482	0.2426	0.0118			2101	0.0521	0.311	1.829	0.0809			TCGA.DW.7839	0.14842	0.134966	3.6072	0.0273
1102	0.0146	0.0827	0.6254	0.0498			2102	2.2543	0.1947	0.2599	1.2122			TCGA.DW.7840	0.646909	0.45754	2.0429	0.1589
1103	0.0479	0.0025	0.4054	0.2619			2103	0.1653	0.4467	0.1474	0.0616			TCGA.DW.7841	0.80365	0.852598	2.2344	0.2961
1104	0.0234	0.0431	0.1706	0.1123			2104	0.2346	0.0242	1.0142	0.1516			TCGA.DW.7842	0.667453	0.780361	1.851	0.0158
1105	0.2488	0.7515	0.7348	0.4226			2105	0.2304	0.1764	1.9733	0.255			TCGA.DW.7963	0.585383	1.13117	1.5632	0.1618
1106	0.0037	0.2497	0.2602	0.0551			2106	0.1817	1.3117	0.462	0.3291			TCGA.EV.5901	1.67547	0.212594	1.7335	0.2197
1107	0.0014	0.0162	1.382	0.2129			2107	0.2173	0.3202	0.3343	0.012			TCGA.EV.5902	0.642623	0.136353	2.5149	0.0331
1108	0.2368	0.5777	0.6696	0.3158			2108	0.161	1.3455	1.7369	0.229			TCGA.EV.5903	0.471078	0.214187	1.896	0.0463
1109	0.0907	0.1052	1.2102	0.0883			2109	0.1546	0.4241	0.6242	0.1317			TCGA.F9.A4JJ	3.26263	0.612723	7.5167	3.2615
1110	0.0567	0.4846	0.5132	0.0446			2110	0.1126	0.7672	0.131	0.1293			TCGA.F9.A7Q0	0.745373	0.203341	2.0562	0.0412
1111	0.2179	0.6325	0.858	0.2409			2111	0.2831	0.7576	0.3451	0.0729			TCGA.F9.A7VF	0.279642	0.296674	5.9307	0.0721
1112	0.0109	0.3428	0.3872	0.2076			2112	0.0817	0.0911	0.8299	0.5858			TCGA.F9.A97G	0.920277	0.287668	2.0835	0.2416
1113	0.0914	0.1056	1.2554	0.0168			2113	0.0043	0.4084	5.1679	0.7142			TCGA.G7.6790	0.613138	0.278778	0.9378	0.0678
1114	0.3157	0.4385	0.841	0.3461			2114	0.1133	0.5649	0.3931	0.0556			TCGA.G7.6792	0.82971	0.683762	0.7129	0.1204
1115	0.0462	0.2576	0.642	0.1127			2115	0.0777	0.5887	0.3566	0.4283			TCGA.G7.6795	0.168122	0.0254802	2.2382	0.0743
1116	0.2625	0.621	0.4094	0.1072			2116	0.1567	0.4411	0.636	0.1049			TCGA.G7.6796	0.337316	0.276064	1.5665	0.0895
1117	0.0247	0.0112	1.1552	0.1277			2117	0.2088	0.7262	1.6313	0.0445			TCGA.G7.6797	0.721596	0.255182	0.9532	0.0355
1118	0.0385	0.0451	0.9834	0.1336			2118	0.5886	0.6736	0.3509	0.3498			TCGA.G7.7501	4.86041	0.223222	1.5003	0.0271
1119	0.1838	0.1519	2.1748	0.1599			2119	0.1291	0.3614	0.7838	0.4245			TCGA.G7.7502	0.919284	0.16719	2.2243	0.4115
1120	0.0543	0.0446	0.5626	0.081			2120	0.4513	0.1001	0.0226	0.4376			TCGA.G7.A4TM	0.86485	0.5243	4.1343	0.0382
1121	0.0729	0.0163	0.107	0.0733			2121	0.2048	0.1999	0.871	0.5652			TCGA.G7.A8LC	0.293085	0.0333146	5.6963	0.0567
1122	0.005	0.0163	0.7822	0.0242			2122	0.1453	0.2137	0.4754	0.4342			TCGA.G7.A8LD	7.69737	0.352181	1.2231	0.4227
1123	0.0164	0.4043	0.403	0.0507			2123	0.0303	0.6123	0.377	0.1089			TCGA.G7.A8LE	0.543002	0.715978	1.9064	0.108
1124	0.1268	0.0986	0.7948	0.0067			2124	0.0946	0.9023	0.852	0.5398			TCGA.GL.7966	6.01712	0.258097	6.8015	1.9326
1125	0.0878	0.6802	0.2826	0.2453			2125	0.2878	0.7284	0.1361	0.2561			TCGA.GL.A4EM	0.585617	0.53253	2.4235	0.1654
1126	0.3088	0.4837	1.1536	0.1196			2126	0.2515	1.2335	4.8622	0.2098			TCGA.GL.A59R	0.602989	0.502633	1.8202	0.1888
1127	0.0186	0.0443	0.5646	0.1266			2127	5.8548	1.2433	1.0783	0.2175			TCGA.GL.A59T	0.8058	0.166535	3.021	0.17
1128	0.0236	1.17	0.1882	0.0953			2128	0.4016	0.9252	0.305	0.3677			TCGA.GL.A9DC	0.417544	0.28477	1.6095	0.1923
1129	0.2847	0.4783	0.483	0.3607			2129	0.0185	0.7313	2.581	0.3205			TCGA.GL.A9DD	0.513862	0.35046	1.8614	0.4047
1130	0.0551	0.572	0.1696	0.0517			2130	0.2364	0.2865	0.1738	0.1092			TCGA.GL.A9DE	0.302631	0.412795	0.8939	0.0268
1131	0.0142	0.3698	0.621	0.1859			2131	0.1022	1.2048	0.3526	0.0157			TCGA.HE.A5NF	0.545481	0.14881	1.6416	0.0482
1132	0.1842	0.0018	1.1396	0.0762			2132	0.0955	1.0015	0.0494	0.1792			TCGA.IA.A40U	0.20876	0.47459	2.1523	0.1692
1133	0.006	0.0121	0.6598	0.158			2133	0.0891	0.1855	0.9679	0.0484			TCGA.IA.A40X	0.788874	0.418461	4.549	0.0073
1134	0.334	0.4856	0.1908	0.272			2134	0.06	1.0415	1.7138	0.1427			TCGA.IA.A40Y	5.22515	0.347669	3.1723	0.3733
1135	0.0084	1.0307	0.2544	0.2336			2135	0.0798	1.0011	0.9991	0.1393			TCGA.IA.A83S	1.08517	1.30399	2.3686	0.0857
1136	0.0845	0.5453	0.7556	0.0704			2136	0.2983	1.8212	0.9538	0.063			TCGA.IA.A83T	0.236584	0.51633	2.1315	0.0628
1137	0.0517	0.0443	1.1818	0.0453			2137	5.1422	0.2305	0.1246	0.4229			TCGA.IZ.8195	0.716281	0.195405	1.2175	0.0792
1138	0.0097	0.0614	1.1134	0.1403			2138	0.0422	1.0537	1.7309	0.3245			TCGA.IZ.8196	0.652964	0.296886	2.6955	0.1123
1139	0.289	0.61	0.4374	0.5661			2139	0.8021	0.4906	0.5662	0.2085			TCGA.IZ.A6M8	0.182505	0.442562	3.9892	0.0403
1140	0.2283	1.153	0.2088	0.2735			2140	0.0711	0.4495	2.0155	0.2816			TCGA.IZ.A6M9	0	0.213852	5.0551	0.1188
1141	0.2576	0.5561	0.5686	0.1465			2141	0.14465	0.241664	1.52304	0.5279			TCGA.J7.6720	0.988858	0.449608	2.9715	0.0707
1142	0.0557	0.4098	0.503	0.0247			2142	0.1007	0.0429	0.857	0.4549			TCGA.J7.8537	4.4664	0.240484	5.4967	0.4417
1143	0.2476	0.0151	0.732	0.1229			2143	0.079	0.9322	0.75	0.0747			TCGA.KV.A74V	0.0576815	0.472074	2.5984	0.0064
1144	0.1053	0.4849	0.5132	0.1936			2144	0.0672	1.3714	0.2998	0.0729			TCGA.MH.A55W	0.257795	0.0586063	1.1014	0.0855
1145	0.2864	0.0306	1.1146	0.3302			2145	0.1126	1.2953	0.2669	0.3272			TCGA.MH.A55Z	0.077671	0.14126	2.6693	0
1146	0.0022	0.4854	0.203	0.1783			2146	0.1409	0.5316	0.9902	0.2309			TCGA.MH.A560	0.0736037	0.0334657	0.7247	0.0407
1147	0.1722	0.4352	0.2588	0.1312			2147	0.133	0.8161	0.3466	0.1427			TCGA.MH.A561	0.195768	0.356042	2.4851	0.0577
1148	0.0437	0.0901	0.6696	0.1952			2148	0.0948	0.8806	1.3894	0.4203			TCGA.MH.A562	0.161903	0.0736132	6.7445	0.0895
1149	0.0098	0.4495	0.44	0.0832			2149	0.5043	0.4986	0.5441	0.0199			TCGA.MH.A855	0.371323	1.10946	4.7891	0.0528
1150	0.1363	0.5502	0.2614	0.0746			2150	0.0645	0.1427	0.2791	0.3864			TCGA.MH.A856	0.99299	0.722379	3.6062	1.1854
1151	0.0047	0.6064	0.409	0.1457			2151	0.1277	0.1887	1.3946	0.4861			TCGA.O9.A75Z	0.545644	0.93723	3.0183	0.067
1152	0.0098	0.2923	0.8888	0.2498			2152	0.0911	0.8882	1.3898	0.417			TCGA.P4.A5E6	0.12989	0.0590576	1.7614	0.3518
1153	0.8695	0.2569	0.653	0.1865			2153	0.1377	0.9783	1.1681	0.0389			TCGA.P4.A5E7	0.841495	0.191303	2.4955	1.1561
1154	0.0841	0.1958	0.6598	0.1029			2154	0.1146	0.122	0.3605	0.3245			TCGA.P4.A5E8	1.47017	0.356505	3.7233	5.3411
1155	0.0005	0.0324	1.8144	0.1622			2155	0.2239	0.1715	0.4428	0.2155			TCGA.P4.A5EA	0.485537	0.110381	18.2194	4.9645
1156	0.0888	0.8273	0.3196	0.4191			2156	0.4101	0.209	0.217	0.4382			TCGA.P4.A5EB	0.163064	0.172996	1.3278	0.2283
1157	0.2719	0.0952	0.7818	0.2276			2157	0.2449	0.2241	0.3578	0.1261			TCGA.P4.A5ED	0.213271	0.0969687	11.6609	0.1572
1158	0.1083	1.063	0.2562	0.1863			2158	0.0955	0.2972	0.2842	0.3312			TCGA.P4.AAVK	0.466669	0.495093	1.8109	0.0287
1159	0.1538	0.574	0.3242	0.2904			2159	0.1366	0.11	0.3806	0.0345			TCGA.P4.AAVL	1.37899	0.33761	3.7637	0.6801
1160	0.065	0.0828	0.6202	0.0804			2160	0.2264	0.9142	0.6191	0.415			TCGA.P4.AAVM	0.226326	0.308714	1.2298	0.025
1161	0.0116	0.4534	0.3608	0.1493			2161	0.1495	1.2907	2.0285	0.6279			TCGA.PJ.A5Z8	0.931136	0.69855	3.0227	0.3911
1162	0.0096	0.5758	0.5278	0.1417			2162	0.2246	0.1759	0.3175	0.1548			TCGA.PJ.A5Z9	1.18153	0.492444	2.6338	0.1088
1163	0.0882	0.0331	1.7232	0.3521			2163	2.9366	0.2959	0.9684	0.4143			TCGA.Q2.A5QZ	0.139226	0.0316511	10.5715	0.1154
1164	0.036	0.0396	0.6888	0.0427			2164	0.1567	0.9824	2.7214	0.4615			TCGA.SX.A71R	0.151963	0.172734	3.4016	0.2184
1165	0.1815	0.0784	0.7922	0.6605			2165	0.0775	0.0571	0.2386	0.0534			TCGA.SX.A71S	0.54173	0.848403	2.035	0.0865
1166	0.011	0.3473	0.5196	0.0032			2166	1.5016	0.2961	0.421	0.1392			TCGA.SX.A71U	0.439076	0.532365	2.2702	0.3964
1167	0.2878	0.0152	0.6934	0.1944			2167	0.0315	0.1475	3.18	0.21			TCGA.SX.A71V	0.583713	0.583878	0.9705	0.0323
1168	0.1843	0.5741	0.3216	0.0424			2168	0.137	0.747	0.4423	0.0406			TCGA.SX.A71W	0.45152	0.570263	2.1994	0.0887
1169	0.1756	0.0052	0.4036	0.138			2169	0.1614	1.3473	0.4975	0.0748			TCGA.SX.A7SL	0.174002	0.118671	3.596	0.0096
1170	0.0321	0.4831	1.154	0.25			2170	0.1106	1.234	0.4157	0.4023			TCGA.SX.A7SN	0.433695	0.473255	3.1581	0.163
1171	0.0543	0.0636	1.0896	0.3882			2171	0.0632	0.5035	0.3175	0.0352			TCGA.SX.A7SO	0.444971	1.13803	0.9971	0.0061
1172	0.2383	0.7585	0.3678	0.4872			2172	0.0982	0.1921	0.2897	0.1315			TCGA.SX.A7SP	0.656828	0.696833	2.5521	0.0787
1173	0.5252	0.6706	0.2908	0.0361			2173	0.187	0.0476	1.7897	0.1796			TCGA.SX.A7SQ	0.957295	0.408054	1.6727	0.3175
1174	0.0921	0.0875	0.9764	0.0345			2174	0.6127	0.2137	0.8933	0.0329			TCGA.SX.A7SR	0.0747571	0.10197	1.7359	0.314
1175	0.2574	0.6648	1.267	0.3471			2175	0.0099	0.6004	0.8532	0.4894			TCGA.SX.A7SS	0.0804835	0.109781	1.4353	0.0089
1176	0.0437	0.5483	0.2948	0.0788			2176	0.2127	0.1143	0.4078	0.0749			TCGA.SX.A7SU	0.320273	0.436859	6.2842	0.0708
1177	0.6537	0.3461	0.3894	0.1977			2177	0.0889	0.4297	0.2494	0.6273			TCGA.UZ.A9PJ	0.549907	0.388933	3.1213	0.1418
1178	0.1379	1.0457	1.5706	0.087			2178	0.0474	1.0056	0.3662	0.0464			TCGA.UZ.A9PK	0.291696	0.424406	1.9561	0.4579
1179	0.0833	0.4752	0.465	0.0624			2179	0.2232	0.1524	1.5067	0.2388			TCGA.UZ.A9PL	0.369922	0.420485	2.5368	0.0477
1180	0.0911	0.7652	0.2728	0.1245			2180	0.0935	0.0951	0.5885	0.1185			TCGA.UZ.A9PM	0.466951	0.176926	4.048	0.129
1181	0.1927	0.2842	0.7594	0.3087			2181	0.0547	0.774	0.8993	0.1036			TCGA.UZ.A9PN	1.67286	0.557778	2.9574	0.5917
1182	0.0097	0.5573	0.2822	0.0276			2182	0.081	1.1344	0.4351	0.4096			TCGA.UZ.A9PO	0.567889	0.29048	0.8044	0.0706
1183	0.3068	0.2926	0.9076	0.2044			2183	0.0797	0.1223	0.6005	0.2857			TCGA.UZ.A9PP	0.438331	0.642182	3.0942	0.1131
1184	0.0117	1.1393	0.217	0.2992			2184	0.0323	0.9209	1.2581	0.1941			TCGA.UZ.A9PQ	0.93333	0.574136	1.2748	0.0485
1185	0.0218	0.3084	0.6772	0.1665			2185	0.0501	0.8163	1.3486	0.3295			TCGA.UZ.A9PR	0.829352	0.729031	2.4445	0.0244
1186	0.0357	0.7726	0.584	0.4039			2186	0.1185	0.9617	0.4687	0.1544			TCGA.UZ.A9PS	1.24745	0.517862	1.471	0.1259
1187	0.1659	0.5016	0.9962	0.2588			2187	0.0797	0.1164	2.0071	0.3196			TCGA.UZ.A9PU	0.176986	0.536474	1.8411	0.163
1188	0.1313	0.1171	0.7046	0.1898			2188	0.1146	0.1101	0.3566	0.3879			TCGA.UZ.A9PV	0.893063	0.549365	1.8102	0.0116
1189	0.2708	0.6739	0.7786	0.1727			2189	0.0573	0.3101	0.2916	0.3578			TCGA.UZ.A9PX	0.508613	0.334032	1.8266	0.05
1190	0.4148	0.4493	0.9746	0.3962			2190	0.2212	0.7996	0.2741	0.5055			TCGA.UZ.A9PZ	0.465071	0.38062	3.1879	0.1645
1191	0.2094	0.0745	0.4193	0.1749			2191	0.1317	0.4493	0.4762	0.3711			TCGA.UZ.A9Q0	0.452965	0.0823806	2.802	0.1602
1192	0.0579	0.1044	0.4196	0.0198			2192	0.0141	0.6026	0.2662	0.2837			TCGA.UZ.A9Q1	0.534811	0.0972659	1.2319	0
1193	0.1249	0.0936	0.5161	0.1095			2193	0.0205	1.1388	0.3523	0.0468			TCGA.V9.A7HT	0.78073	0.59163	2.5622	0.3452
1194	0.0661	0.0018	0.483	0.4017			2194	0.11	0.5601	0.6106	0.2061			TCGA.WN.A9G9	1.93697	0.387504	8.3622	0.06
1195	0.011	0.1748	0.2972	0.0189			2195	0.158	0.5862	0.1334	0.0519			TCGA.WN.AB4C	0.385594	0.0876598	3.3397	0.0639
1196	0.1936	0.5792	0.3594	0.2223			2196	0.0586	0.6357	0.3473	0.1085			TCGA.Y8.A894	0.263874	0.119977	2.071	0.0729
1197	0.242	0.7026	2.0184	1.0696			2197	0.1686	0.7853	2.9294	0.2028			TCGA.Y8.A895	0.449185	0.175057	1.794	0.2908
1198	0.0069	0.2222	0.718	2.3737			2198	0.0323	0.2136	2.0568	0.0845			TCGA.Y8.A896	1.81143	0.244033	2.9724	0.1854
1199	0.2334	0.2297	0.7566	0.0225			2199	0.1501	0.1664	0.2796	0.0423			TCGA.Y8.A897	1.05794	0.390827	1.5108	0.307
1200	0.1207	0.4663	0.9078	0.2107			2200	0.0099	0.489	0.2998	0.1068			TCGA.Y8.A898	0.18583	1.0984	3.8145	0.267
1201	0.2492	0.095	0.3898	0.0973			2201	0.1679	0.2232	0.6238	0.1335			TCGA.Y8.A8RY	0.430841	0.587677	2.1459	0.131
1202	0.0661	0.0982	0.387	0.2621			2202	0.0922	0.5407	2.6318	0.0552			TCGA.Y8.A8RZ	0.540585	0.24579	3.3027	0.2324
1203	0.1669	0.2618	0.3547	0.183			2203	0.0375	0.2372	0.5323	0.4263			TCGA.Y8.A8S0	0.698794	0.606563	1.8469	0.0211
1204	0.1396	0.374	0.5267	0.3181			2204	0.1692	0.0484	0.4399	0.4801			TCGA.Y8.A8S1	0.155136	0.176341	4.1355	0.1372
1205	0.1953	0.4621	0.9152	0.172			2205	0.0356	0.1508	0.3749	0.0331
1206	0.0352	0.3088	0.0002	0.0546			2206	0.1185	0.9676	0.2894	0.2648
1207	0.1095	0.2528	1.1971	0.3546			2207	0.2081	1.4836	0.1361	0.0667
1208	0.2615	0.1708	0.235	0.338
1209	0.274	0.4337	2.1466	1.2617
1210	0.107	0.2801	0.3612	0.2558
1211	0.1037	0.2544	1.0101	0.1497
1212	0.1309	0.5424	1.4909	0.4632
1213	0.1843	0.0034	0.2679	0.0861
1214	0.194	0.5227	0.2112	0.1253
1215	0.2886	0.7578	0.5425	0.2583
1216	0.1251	0.4828	0.1567	0.3249
1217	0.1571	0.5201	1.9399	0.0786
1218	0.1875	0.1913	0.3464	0.6359
1219	0.2519	0.3725	1.433	0.1086
1220	0.0129	0.0198	0.7777	0.322
1221	0.12	0.7783	1.728	0.8569
1222	0.1332	0.088	0.8935	0.2771
1223	0.0467	0.321	0.7142	0.2061
1224	0.2702	0.281	0.922	0.1423
1225	0.062	0.5454	1.1024	0.0861
1226	0.369	0.1644	1.0232	0.2164
1227	0.058	0.2642	0.4903	0.4349
1228	0.2222	0.1676	0.8939	0.161
1229	0.0121	0.495	1.7568	0.0385
1230	0.3382	0.525	0.3744	0.7847
1231	0.1679	0.1475	1.5392	0.0198
1232	0.0695	0.2696	0.3318	0.4525
1233	0.2073	0.1404	0.5713	0.2134
1234	0.1607	0.0205	0.3324	0.1707
1235	0.2553	0.4582	1.1468	0.2621
1236	0.0104	0.2017	1.5196	0.0333
1237	0.1824	0.5045	1.0587	0.4028
1238	0.2495	0.7986	1.3259	0.5249
1239	0.4226	0.2456	1.4133	0.412
1240	0.6161	0.5548	0.4746	1.0832
1241	0.1638	0.3809	0.7097	0.3108
1242	0.0634	0.3965	0.5023	0.2134
1243	0.0378	0.5828	1.229	0.0112
1244	0.3004	0.2606	0.1234	0.5118
1245	0.0173	0.0444	0.1873	0.1842
1246	0.3204	0.5736	1.1365	0.3697
1247	0.0864	0.2878	2.7653	0.1236
1248	0.1188	0.3236	1.0733	0.358
1249	0.3032	0.0822	0.5552	0.2955
1250	0.1697	0.3638	1.3753	0.1385
1251	0.2645	0.0364	1.5016	0.366
1252	0.2024	0.3262	4.2727	0.6292
1253	0.1603	0.011	0.9582	0.6182
1254	0.229	0.217	1.0585	0.1423
1255	0.3137	0.3436	0.8191	0.5916
1256	0.1902	0.0903	0.8718	0.5914
1257	0.1727	0.1782	0.8155	0.1472
1258	0.2395	0.4039	0.6175	0.1198
1259	0.0336	0.0858	2.1102	0.1872
1260	0.2946	0.3721	1.3042	0.2733
1261	0.214	0.4282	2.0765	0.2423
1262	0.284	0.5606	0.368	0.0574
1263	0.6178	0.3925	0.6083	0.2674
1264	0.0736	0.522	0.5053	0.1423
1265	0.2178	0.4055	0.5827	1.0082
1266	0.3225	0.8479	1.3979	1.2926
1267	0.0045	0.4414	0.2995	0.102
1268	0.2824	0.3811	0.6083	0.1909
1269	0.0472	0.3779	0.7597	1.1891
1270	0.1168	0.89	0.796	0.3519
1271	0.2691	0.3316	0.3461	0.0098
1272	0.2968	0.0544	0.3086	0.1644
1273	0.1458	0.6839	0.6199	0.2209
1274	0.1936	0.5904	0.4888	0.1458
1275	0.1333	0.2978	0.1883	0.1952
1276	0.3434	0.2832	0.5334	0.5433
1277	0.1492	0.2898	1.4483	0.3033
1278	0.2788	0.484	0.4187	1.9347
1279	0.2494	0.3084	1.6999	0.0752
1280	0.3087	0.4409	3.0367	1.3991
1281	0.1631	0.5428	0.2593	0.4231
1282	0.1518	0.4997	0.1379	0.2134
1283	0.0754	1.3584	0.6918	0.3677
1284	0.1243	0.2495	0.1613	0.0674
1285	0.1161	0.3538	0.6497	0.9557
1286	0.1657	0.9288	0.3738	0.2583
1287	0.1371	0.5066	0.9914	0.5204
1288	0.4509	0.9476	6.3421	0.9928
1289	0.1876	0.5789	0.6059	0.0075
1290	0.1273	0.3534	1.211	1.0723
1291	0.1467	0.2197	0.1105	0.4098
1292	0.1435	0.4492	0.7128	0.0333
1293	0.0325	0.1961	0.5186	0.2054
1294	0.1719	0.3576	0.3028	0.3257
1295	0.3106	0.6326	2.0448	0.146
1296	0.0934	0.4405	0.8294	0.2535
1297	0.2091	0.1214	0.0641	0.3145
1298	0.1969	0.377	0.5207	0.1928
1299	0.0199	0.2213	0.8986	0.387
1300	0.0127	0.7796	0.2718	0.1463
1301	0.3862	0.6829	1.5264	0.0899
1302	0.3743	0.2791	0.2315	0.4263
1303	0.0985	0.4732	0.2534	0.2313
1304	0.0204	0.5402	1.275	0.1535
1305	0.1133	0.3068	0.6412	0.1647
1306	0.2894	0.4746	0.2582	0.0524
1307	0.3868	0.6054	1.3618	0.3377
1308	0.1737	0.5512	0.4115	0.2254
1309	0.0655	0.48	0.1981	0.5713
1310	0.0967	0.675	0.8387	0.3819
1311	0.154	0.5982	1.095	0.6477
1312	0.1987	0.5114	0.4654	0.3594
1313	0.262	0.3301	0.1661	0.1571
1314	0.1215	0.5684	0.6496	0.2134
1315	0.1885	0.7158	0.6221	0.0899
1316	0.2355	0.3347	0.4178	0.6327
1317	0.0745	1.0156	0.2396	0.5504
1318	0.0505	0.548	0.7129	1.0899
1319	0.2101	0.5438	1.1168	0.0449
1320	0.3419	0.6006	1.6252	0.7188
1321	0.2655	0.4212	0.3386	0.2477
1322	0.396	0.461	0.9432	0.3407
1323	0.062	0.5935	0.5767	0.1022
1324	0.4976	0.608	0.1238	0.1133
1325	0.3239	0.3068	0.3041	0.1835
1326	0.2138	0.4998	1.4545	0.4908
1327	0.21	0.2852	0.6346	0.8538
1328	0.11	0.4039	0.9497	0.1011
1329	0.1534	0.1849	0.5368	0.9561
1330	0.2637	0.4772	1.1816	0.3632
1331	0.125	0.6097	1.1152	0.1647
1332	0.2939	0.7141	0.4746	0.0824
1333	0.2166	0.6866	0.5254	0.1423
1334	0.2758	0.5059	0.8216	0.1086
1335	0.2648	0.5342	0.3893	0.3894
1336	0.3381	0.6238	0.4258	0.4605
1337	0.0171	0.3778	0.4285	0.0636
1338	0.1801	1.0979	0.552	0.2262
1339	0.1833	0.2734	1.0517	0.552
1340	0.305	0.565	0.2497	0.1908
1341	0.1242	0.8543	5.1151	0.3909
1342	0.1104	0.3725	0.9151	0.207
1343	0.5181	0.4561	0.6175	0.4044
1344	0.2916	0.4014	0.7015	0.4268
1345	0.1735	0.4787	1.6553	0.5033
1346	0.2869	0.4523	0.1566	0.2097
1347	0.195	0.4211	0.4702	0.1833
1348	0.3102	0.448	0.6541	0.1504
1349	0.1314	0.551	2.0923	0.041
1350	0.2414	0.2479	0.137	0.4643
1351	0.0394	0.1812	0.7097	0.3519
1352	0.0104	0.6976	2.2104	0.4944
1353	0.2084	0.697	0.7134	0.1059
1354	0.2599	0.0958	0.5714	0.2535
1355	0.1788	0.1842	1.1666	0.3702
1356	0.1734	0.5256	0.5696	0.0412
1357	0.3198	0.1064	1.7786	0.322
1358	0.0381	0.1735	0.7189	0.2086
1359	0.0553	0.3456	0.6194	0.3578
1360	0.2995	0.6384	1.2031	0.2396
1361	0.1034	0.4734	1.966	0.2059
1362	0.3152	0.4204	0.0653	0.4307
1363	0.0001	0.3535	0.8134	0.3337
1364	0.1851	0.5075	0.2119	0.3059
1365	0.2605	0.7784	0.5806	1.0541
1366	0.0425	0.1916	0.4762	0.1507
1367	0.119	0.7476	0.4979	0.2916
1368	0.0757	0.3127	0.317	0.1688
1369	0.0524	0.4831	0.8573	0.2172
1370	0.2987	0.4572	0.1523	0.5092
1371	0.0884	0.2244	0.5623	0.0783
1372	0.0675	0.1614	1.0899	0.6589
1373	0.1818	0.2	1.0489	1.7509
1374	0.1582	0.4772	1.354	0.648
1375	0.1318	0.1301	0.2672	0.0672
1376	0.0125	0.2594	0.5338	0.5579
1377	0.1421	0.2748	0.6953	0.6744
1378	0.1381	0.3551	0.129	0.2172
1379	0.2241	0.2293	0.5622	0.5766
1380	0.0557	0.4646	1.4976	0.7187
1381	0.1452	0.8212	1.103	0.867
1382	0.0848	0.4124	0.1889	0.629

## Sheet: Supplementary Fig. 3
Training set											Independent validation set										TCGA set
ID	RFS status	RFS time	Four-lncRNA Risk score	LncRNA-based classifier defined risk group (0=low risk, 1=high risk)	ENSG00000265415	ENSG00000234961	ENSG00000222041	ENSG00000248323			ID	RFS status	RFS time	Four-lncRNA Risk score	LncRNA-based classifier defined risk group (0=low risk, 1=high risk)	ENSG00000265415	ENSG00000234961	ENSG00000222041	ENSG00000248323		ID	RFS status	RFS time	Four-lncRNA Risk score	LncRNA-based classifier defined risk group (0=low risk, 1=high risk)	ENSG00000265415	ENSG00000234961	ENSG00000222041	ENSG00000248323
1001	0	142	0.760117	0	0.0059	0.3427	0.3244	0.2591			2001	1	153	1.24463	1	0.7758	0.2219	1.6303	0.0216		TCGA.2K.A9WE	0	8	2.91756	1	1.02626	0.174981	2.9847	0.8366
1002	0	137	0.505363	0	0.2174	0.0403	0.6904	0.0677			2002	0	204	0.351421	0	0.0191	0.1588	0.4142	0.0278		TCGA.2Z.A9J1	0	77	1.22376	0	0.33749	0.184138	1.9748	0.0746
1003	1	10	1.14584	1	0.1968	0.4192	0.5054	0.3837			2003	1	15	1.52672	1	0.1719	0.8093	1.1909	0.2068		TCGA.2Z.A9J2	0	60	0.926252	0	0.524508	0.23848	1.1692	0
1004	0	19	0.816699	0	0.0556	0.7459	0.267	0.0339			2004	0	96	1.98807	1	1.1971	0.0813	2.5176	0.2609		TCGA.2Z.A9J3	1	27	2.18621	1	1.75988	0.228621	2.5874	0.0945
1005	0	17	2.01174	1	0.1955	1.1525	2.0498	0.0695			2005	1	51	1.57476	1	0.3337	0.5126	0.7622	0.5254		TCGA.2Z.A9J5	0	102	2.58017	1	0.0981079	0.223036	4.7931	0.282
1006	0	23	0.47171	0	0.186	0.0847	0.6202	0.0455			2006	1	19	1.28605	1	0.1475	0.2962	1.0142	0.4284		TCGA.2Z.A9J6	0	58	1.29062	0	0.140956	0.224311	2.2584	0.0779
1007	0	101	1.15408	1	0.1415	1.1335	0.2548	0.012			2007	0	170	0.790617	0	0.2515	0.1167	0.0773	0.4276		TCGA.2Z.A9J8	1	17	3.53434	1	0.793681	0.233502	3.7206	1.125
1008	0	98	1.1018	1	0.259	0.3432	0.3848	0.4172			2008	1	96	1.1562	1	0.1798	0.1236	0.6785	0.54		TCGA.2Z.A9JD	0	36	1.05463	0	0.137904	0.501612	1.172	0.061
1009	0	6	2.60798	1	0.2804	0.4085	4.1748	0.3155			2009	0	166	1.90083	1	0.1166	0.7412	2.8699	0.0198		TCGA.2Z.A9JE	0	58	3.78943	1	0.741285	0.888568	6.4783	0.0074
1010	1	23	1.08552	1	0.04	0.4836	1.1538	0.1381			2010	1	45	2.04246	1	1.8335	0.7871	0.8417	0.1484		TCGA.2Z.A9JG	0	56	1.52399	0	0.421197	0.694215	1.6773	0.0349
1011	0	25	0.852153	0	0.01	0.1046	1.3304	0.1625			2011	0	153	0.273937	0	0.0903	0.1284	0.0154	0.0917		TCGA.2Z.A9JI	1	10	4.32069	1	2.15811	0.634918	6.3024	0.1473
1012	0	103	0.979805	0	0.0196	0.554	0.6072	0.1929			2012	0	146	0.479561	0	0.1008	0.3	0.3377	0.0294		TCGA.2Z.A9JJ	0	41	7.32159	1	1.39262	0.895199	3.2828	3.583
1013	0	90	0.909093	0	0.0524	0.4885	0.1594	0.3153			2013	1	66	0.571639	0	0.0929	0.1664	0.7109	0.0728		TCGA.2Z.A9JK	1	11	3.67	1	0.916268	0.833207	2.312	1.2435
1014	0	89	1.3594	1	0.3306	0.7794	0.2722	0.3378			2014	0	134	0.957498	0	0.1462	0.6658	0.6226	0.0503		TCGA.2Z.A9JL	0	34	2.73061	1	0.762514	0.901408	2.9888	0.295
1015	1	11	0.685433	0	0.093	0.321	0.6882	0.0657			2015	1	31	0.648061	0	0.1088	0.0906	0.533	0.2358		TCGA.2Z.A9JM	0	32	2.73277	1	1.191	0.63708	3.5725	0.1316
1016	1	4	2.755	1	0.277	0.6734	0.7822	1.3577			2016	1	62	3.07938	1	4.4228	0.1782	1.2638	0.3115		TCGA.2Z.A9JN	0	25	1.22315	0	0.209647	0.0714909	2.5752	0
1017	0	98	1.18251	1	0.0244	0.7337	0.2678	0.3401			2017	1	132	0.443374	0	0.11	0.0483	0.4409	0.1331		TCGA.2Z.A9JP	0	30	2.02784	1	0.199757	0.817419	2.9439	0.0147
1018	0	95	0.762194	0	0.255	0.0518	1.0354	0.136			2018	1	59	2.80101	1	0.0031	1.457	3.019	0.2381		TCGA.2Z.A9JQ	1	20	3.39146	1	0	0	8.1364	0.0161
1019	0	82	0.820157	0	0.0968	0.7571	0.268	0.0141			2019	1	116	1.20647	1	0.2712	0.5593	0.4671	0.3232		TCGA.2Z.A9JR	0	6	2.27502	1	0.358739	1.3375	2.0459	0.0952
1020	0	86	0.877986	0	0.1296	0.5461	0.7554	0.0309			2020	0	128	0.92945	0	0.0812	0.5505	0.4838	0.1739		TCGA.2Z.A9JS	0	17	1.5897	0	0.970269	0.110289	2.3161	0.0751
1021	0	75	0.694044	0	0.3105	0.2704	0.6364	0.0458			2021	0	128	0.657084	0	0.029	0.2399	0.3749	0.2226		TCGA.2Z.A9JT	0	23	2.50264	1	0	0.0674504	5.6494	0.082
1022	0	64	1.12155	1	0.2801	0.696	0.2874	0.2201			2022	0	127	0.976842	0	0.0988	0.3756	0.3809	0.3557		TCGA.4A.A93W	0	1	2.34345	1	0.641027	0.145729	4.5012	0.0496
1023	0	85	0.542034	0	0.001	0.2245	0.5906	0.0824			2023	0	126	1.52005	1	0.1021	0.7572	1.0692	0.301		TCGA.4A.A93Y	0	12	3.56931	1	1.818	0.746603	4.1071	0.3176
1024	1	5	2.32439	1	0.2713	0.6246	2.642	0.4496			2024	0	126	0.930679	0	0.2462	0.1537	0.6696	0.322		TCGA.A4.7583	0	1	1.37133	0	1.15502	0.525157	0.6437	0.1034
1025	0	82	3.15599	1	0.0432	0.4058	6.5568	0.0573			2025	1	89	1.91441	1	0.0284	1.3093	1.6826	0.0668		TCGA.A4.7584	0	22	0.956207	0	0.657486	0.462002	0.594	0.0132
1026	0	48	0.610683	0	0.0498	0.3509	0.5146	0.0588			2026	0	125	0.68407	0	0.0747	0.4325	0.588	0.0289		TCGA.A4.7585	0	36	3.31864	1	1.51218	0.515661	2.6837	0.8477
1027	0	90	0.681257	0	0.5753	0.093	0.681	0.046			2027	0	123	0.867221	0	0.8687	0.271	0.2023	0.1237		TCGA.A4.7734	0	1	2.27351	1	1.14336	0.69314	2.5605	0.0796
1028	0	79	0.826003	0	0.1253	0.4548	0.4642	0.1476			2028	1	90	2.4652	1	0.2159	0.3357	1.0142	1.3031		TCGA.A4.7915	0	1	11.1068	1	7.53791	0.0690059	4.2431	4.6079
1029	0	77	0.632119	0	0.1413	0.0876	0.9538	0.0769			2029	0	121	1.16964	1	0.0962	0.7596	0.781	0.1202		TCGA.A4.7996	1	17	1.81952	1	1.01705	0.302968	1.6873	0.314
1030	0	76	0.683683	0	0.0862	0.3788	0.3234	0.1466			2030	0	121	0.8861	0	0.1587	0.5265	0.3679	0.1661		TCGA.A4.7997	0	31	2.53983	1	1.79542	0.425911	1.9323	0.4401
1031	1	4	2.0057	1	0.3356	0.4783	2.8124	0.2193			2031	0	72	1.91842	1	0.1864	1.2949	1.3618	0.1277		TCGA.A4.8098	0	30	2.966	1	3.37778	0.347726	1.6811	0.3452
1032	1	19	1.43176	1	0.0839	0.7327	1.373	0.1558			2032	0	119	1.80616	1	0.0109	1.198	1.7527	0.04		TCGA.A4.8310	0	26	1.62195	0	1.31366	0.149322	2.1124	0.0182
1033	0	74	0.597738	0	0.0266	0.0856	0.9698	0.0869			2033	0	117	1.31936	1	0.2699	0.6074	1.3202	0.1026		TCGA.A4.8311	0	25	1.78892	0	0.52987	0.401531	2.8791	0.0098
1034	0	73	0.851072	0	0.0186	0.7235	0.12	0.1369			2034	1	110	0.968216	0	0.083	0.8676	0.228	0.0741		TCGA.A4.8515	0	24	1.0507	0	0.466751	0.265275	1.4577	0.0064
1035	0	60	1.94763	1	0.3929	1.848	0.3904	0.0218			2035	0	111	0.284354	0	0.0224	0.0949	0.2117	0.0827		TCGA.A4.8516	0	1	1.11937	0	1.01072	0.367639	0.7448	0.0298
1036	0	85	0.766514	0	0.0561	0.4507	0.4602	0.1296			2036	0	108	1.85133	1	0.0672	1.238	0.3866	0.4728		TCGA.A4.8518	0	20	0.593443	0	0.147449	0.100562	0.9381	0.0407
1037	0	52	0.92314	0	0.0012	0.0791	1.6298	0.1411			2037	0	107	0.792257	0	0.1548	0.2049	0.1435	0.3826		TCGA.A4.8630	0	15	0.971403	0	0.4187	0.244764	1.1778	0.0661
1038	0	77	0.737706	0	0.4242	0.0973	0.7746	0.1108			2038	0	101	0.850117	0	0.1475	0.2782	0.2962	0.3318		TCGA.A4.A48D	0	13	1.31394	0	0.418556	0.57092	1.2505	0.0925
1039	0	46	1.16783	1	0.2802	0.6751	0.7776	0.111			2039	0	100	0.849402	0	0.1245	0.0481	1.4033	0.1338		TCGA.A4.A4ZT	0	18	1.51407	0	0.174946	0.517033	2.0393	0.116
1040	0	101	0.628178	0	0.0617	0.1063	0.6202	0.1981			2040	1	51	0.691331	0	0.1343	0.02	0.9694	0.1662		TCGA.A4.A5DU	0	17	1.31144	0	0.346638	0.315215	1.9881	0.0479
1041	0	60	0.882145	0	0.1389	0.4606	0.464	0.183			2041	0	99	0.971891	0	0.1113	0.5789	0.4505	0.1883		TCGA.A4.A5XZ	0	16	1.51197	0	0.239977	0.654667	2.0358	0
1042	0	38	0.512404	0	0.0088	0.3239	0.2836	0.0895			2042	0	92	0.633105	0	0.0455	0.195	0.9336	0.0463		TCGA.A4.A5Y0	0	9	2.71978	1	0.291018	0.820374	2.5354	0.6562
1043	1	11	0.695834	0	0.1279	0.1123	0.6934	0.1998			2043	0	92	2.02797	1	0.1514	1.4256	1.7167	0.023		TCGA.A4.A5Y1	1	10	2.70738	1	3.95669	0.131634	1.482	0.1458
1044	0	57	0.634535	0	0.6134	0.0186	0.6748	0.0477			2044	1	19	3.37008	1	2.2923	0.214	4.0582	0.3657		TCGA.A4.A6HP	0	13	2.04611	1	0	0.266816	4.1	0.0937
1045	0	115	0.53749	0	0.3146	0.1072	0.6034	0.0417			2045	0	90	0.697798	0	0.193	0.1206	0.8203	0.1313		TCGA.A4.A772	0	1	1.80466	0	0.507294	0.484373	2.2664	0.1738
1046	0	71	1.03087	1	0.1265	0.4544	0.3586	0.3426			2046	0	89	0.827332	0	0.0995	0.1949	0.3122	0.3817		TCGA.A4.A7UZ	0	1	2.84113	1	1.23305	0.560636	3.5647	0.2556
1047	0	105	0.639398	0	0.2263	0.4063	0.391	0.0215			2047	0	58	0.842931	0	0.1356	0.5983	0.0835	0.1847		TCGA.AL.3473	0	64	4.37633	1	1.08722	0.43254	7.9103	0.1853
1048	0	113	0.829618	0	0.3691	0.6974	0.1146	0.0145			2048	0	87	1.38785	1	0.1291	0.8686	0.1435	0.4139		TCGA.AT.A5NU	0	3	0.99868	0	0.326737	0.207982	1.5902	0.0108
1049	0	74	0.923204	0	0.1337	0.2558	0.6298	0.3006			2049	1	13	3.4799	1	3.219	1.2384	1.3946	0.3006		TCGA.B1.7332	0	39	1.59674	0	0.25752	0.702526	1.9255	0.064
1050	0	108	0.660477	0	0.0642	0.1072	0.6908	0.199			2050	0	87	0.795682	0	0.0075	0.603	0.4783	0.0617		TCGA.B1.A47M	1	14	2.90146	1	0.26437	0.51086	4.469	0.3872
1051	0	107	0.50328	0	0.2063	0.0674	0.7892	0.0197			2051	0	87	1.14417	1	0.1712	0.9276	0.2419	0.136		TCGA.B1.A47N	0	37	1.69526	0	0	0.400295	3.2115	0.0177
1052	0	106	0.802253	0	0.6573	0.0083	1.0322	0.0544			2052	0	86	0.771727	0	0.1909	0.5504	0.3276	0.0619		TCGA.B3.3925	0	35	1.30928	0	1.48166	0.352875	0.3539	0.1482
1053	0	102	1.71563	1	0.2445	1.4507	0.2682	0.1989			2053	0	84	2.78957	1	0.1646	0.8586	0.3511	1.4408		TCGA.B3.3926	0	30	1.79198	0	1.60093	0.363951	1.6171	0.0664
1054	0	62	0.650565	0	0.0274	0.0964	0.7722	0.1851			2054	0	83	0.850972	0	0.2041	0.4819	0.5938	0.0788		TCGA.B3.4103	0	31	1.57827	0	1.49962	0.371912	0.6585	0.2411
1055	0	100	0.705575	0	0.2692	0.2503	0.544	0.1131			2055	1	26	2.46464	1	0.0751	0.868	3.4092	0.2167		TCGA.B3.A6W5	0	11	1.80148	0	0.81382	0.419359	2.4995	0.03
1056	0	100	1.01853	1	0.0432	1.0372	0.2546	0.0053			2056	0	80	0.419393	0	0.2009	0.1252	0.1063	0.1391		TCGA.B9.4113	0	52	1.25568	0	0.44829	0.382174	1.2752	0.1549
1057	0	38	0.536533	0	0.0305	0.3786	0.3242	0.0508			2057	0	80	1.22011	1	0.0896	0.7611	0.9686	0.1001		TCGA.B9.5155	0	23	0.649523	0	0.389336	0.110638	0.9131	0
1058	0	97	0.904935	0	0.097	0.7717	0.2704	0.07			2058	0	79	1.47289	1	0.0553	1.2807	0.4282	0.1378		TCGA.B9.7268	0	23	1.14664	0	0.510253	0.421816	1.3227	0.0051
1059	0	56	0.947896	0	0.0331	0.7262	0.1204	0.2058			2059	0	78	0.784812	0	0.0165	0.5507	0.2525	0.1585		TCGA.B9.A44B	0	13	1.76451	0	0.704538	0.224235	2.6895	0.109
1060	0	53	0.694861	0	0.0685	0.2514	0.6594	0.1379			2060	1	77	1.33283	1	0.1264	0.6975	0.1834	0.4735		TCGA.B9.A5W7	1	19	1.69151	0	0.761448	0.642963	1.5155	0.1323
1061	0	51	0.596611	0	0.088	0.394	0.3348	0.0637			2061	1	75	0.86975	0	0.1469	0.3727	0.4505	0.2338		TCGA.B9.A5W8	0	18	1.27075	0	0.415817	0.567184	1.2436	0.0643
1062	0	87	0.526238	0	0.0259	0.1825	0.6706	0.0633			2062	0	74	0.446378	0	0.1923	0.1428	0.2722	0.0976		TCGA.B9.A5W9	0	1	1.48162	0	1.01508	0.571421	1.2526	0.0107
1063	0	49	0.863652	0	0.0194	0.781	0.2224	0.0746			2063	0	72	1.32318	1	0.5083	0.9105	0.2141	0.177		TCGA.B9.A69E	0	16	1.48192	0	0.750681	0.292556	1.9872	0.0533
1064	0	48	0.780009	0	0.6611	0.0251	0.7884	0.1036			2064	0	69	0.916409	0	0.3851	0.1852	0.8527	0.1806		TCGA.B9.A8YH	0	18	1.64025	0	1.14847	0.34812	1.609	0.1217
1065	0	84	0.582859	0	0.0456	0.0138	0.62	0.2304			2065	0	67	0.517139	0	0.0843	0.3016	0.1157	0.1359		TCGA.B9.A8YI	0	13	0.623288	0	0.492807	0.192057	0.3531	0.07
1066	0	83	0.653323	0	0.0401	0.5714	0.1178	0.0768			2066	1	16	4.36578	1	7.0325	0.5788	0.2455	0.4542		TCGA.BQ.5875	0	88	1.44073	0	0.861967	0.342925	1.6062	0.0715
1067	0	35	1.25916	1	0.1283	1.109	0.2552	0.1155			2067	1	30	1.57432	1	0.2607	0.8113	0.2182	0.5276		TCGA.BQ.5876	0	20	2.01911	1	2.04017	0.115951	2.3134	0.0282
1068	0	29	1.5363	1	0.1396	1.0618	0.2546	0.3609			2068	0	64	1.10762	1	0.1093	0.3926	1.619	0.0405		TCGA.BQ.5878	1	35	4.26259	1	0.857168	0.315497	2.1231	2.1386
1069	0	7	1.51565	1	0.1261	0.5842	1.4246	0.2895			2069	0	64	2.00353	1	0.0395	1.1152	1.9346	0.1811		TCGA.BQ.5879	1	20	8.03237	1	4.79476	1.17884	4.1599	2.4537
1070	0	80	0.706269	0	0.0333	0.5668	0.142	0.116			2070	1	8	1.46342	1	0.2383	0.5176	1.0058	0.3894		TCGA.BQ.5880	1	33	2.2127	1	0.943879	0.679499	2.7981	0.0348
1071	0	79	1.00444	1	0.2147	0.6642	0.2868	0.173			2071	0	61	1.04815	1	0.0428	0.7626	0.2892	0.2017		TCGA.BQ.5881	0	49	0.955434	0	0.278526	0.202622	1.4694	0.0369
1072	0	77	1.59621	1	0.4884	0.1004	0.7902	0.7547			2072	0	59	1.45303	1	0.8897	0.2329	1.981	0.0232		TCGA.BQ.5882	1	12	4.69542	1	3.10179	1.514	4.5799	0.0756
1073	0	8	1.28221	1	0.2443	0.3825	1.357	0.2215			2073	1	11	1.72651	1	0.2851	0.6266	1.5583	0.3265		TCGA.BQ.5883	0	42	1.0196	0	0.352329	0.0600732	1.9512	0
1074	0	75	1.73548	1	0.0061	1.5006	0.3906	0.2261			2074	0	56	1.22208	1	0.4688	0.1982	0.3329	0.5511		TCGA.BQ.5884	0	27	0.824365	0	0.435142	0.517449	0.3886	0.0185
1075	0	74	0.92147	0	0.2274	0.4547	0.6888	0.1132			2075	0	55	0.572868	0	0.0626	0.4987	0.2028	0.0268		TCGA.BQ.5885	0	31	5.01285	1	0.128924	0.35171	2.4907	2.8431
1076	0	57	0.748855	0	0.014	0.0162	1.407	0.1144			2076	0	55	1.00445	1	0.025	0.4951	0.2119	0.3784		TCGA.BQ.5886	0	27	1.69293	0	0.692613	0.134963	2.8811	0.0547
1077	0	13	1.24223	1	0.2124	0.7108	0.368	0.3028			2077	0	54	4.13274	1	0.1738	0.7972	7.6534	0.1582		TCGA.BQ.5887	0	26	1.86519	1	0.602789	0.16866	3.3205	0.0564
1078	0	72	0.398648	0	0.0051	0.2761	0.2756	0.0362			2078	0	50	1.09787	1	0.058	0.6596	0.3653	0.2797		TCGA.BQ.5888	0	14	3.79765	1	0.653217	0.351001	7.4241	0.0985
1079	0	70	0.979646	0	0.387	0.4657	0.482	0.1619			2079	0	50	0.397418	0	0.0415	0.1331	0.415	0.0729		TCGA.BQ.5890	0	8	2.98293	1	1.99092	0.11556	4.5365	0.0796
1080	0	69	1.23069	1	0.0331	1.2078	0.2692	0.0562			2080	1	13	1.88626	1	0.3461	0.7306	1.1196	0.503		TCGA.BQ.5891	0	1	2.68081	1	4.11603	0.168431	1.5177	0.0318
1081	0	69	0.81436	0	0.2943	0.3785	0.6234	0.0777			2081	0	49	1.19006	1	0.139	0.4937	1.1266	0.187		TCGA.BQ.5892	0	13	1.38121	0	1.44731	0.094008	1.2387	0.1028
1082	0	69	0.980492	1	0.6104	0.3541	0.5198	0.1456			2082	0	49	1.0613	1	0.2462	0.7351	0.7042	0.0231		TCGA.BQ.7044	0	126	1.8366	1	1.17957	0.278092	1.9883	0.1883
1083	0	69	1.21839	1	0.0092	0.4841	1.5644	0.1195			2083	0	48	0.787012	0	0.085	0.5178	0.4562	0.0917		TCGA.BQ.7045	0	49	3.16473	1	0.266315	2.11902	1.9789	0.3238
1084	0	13	1.46806	1	0.2007	1.0351	0.6094	0.1881			2084	0	48	1.02101	1	0.1397	0.6382	0.521	0.154		TCGA.BQ.7046	0	99	1.50872	0	0.450594	0.263409	2.5171	0.0285
1085	0	62	0.940995	0	0.0087	0.0106	1.176	0.346			2085	0	48	1.30761	1	0.1221	0.6552	1.4938	0.0575		TCGA.BQ.7048	1	71	3.31645	1	0.758911	0.0627377	6.9272	0.0381
1086	0	61	1.03767	1	0.2279	0.034	1.688	0.1616			2086	0	26	0.733034	0	0.0863	0.5792	0.257	0.0724		TCGA.BQ.7050	0	63	1.31892	0	0.525753	0.345289	1.796	0.0323
1087	0	59	1.38106	1	0.2564	1.134	0.2558	0.1486			2087	0	178	0.379505	0	0.0334	0.2143	0.0302	0.1324		TCGA.BQ.7051	0	52	1.30669	0	0.711073	0.196795	1.6224	0.1128
1088	0	59	0.615212	0	0.0013	0.1182	0.2034	0.337			2088	0	59	0.826577	0	0.164	0.6499	0.2897	0.0601		TCGA.BQ.7053	0	51	2.32156	1	1.67314	0.190184	3.3315	0.0154
1089	0	17	0.663295	0	0.1511	0.4154	0.5018	0.0249			2089	0	172	0.870869	0	0.103	0.8945	0.0773	0.0215		TCGA.BQ.7055	0	27	0.85194	0	0.564913	0.0642129	1.3052	0
1090	0	57	0.995569	1	0.2878	0.4474	0.2588	0.2946			2090	0	172	1.14705	1	0.6345	0.2478	0.4478	0.3625		TCGA.BQ.7058	1	10	1.0649	0	0.56281	0.0465264	1.8059	0.017
1091	0	56	1.06018	1	0.1043	1.0464	0.2554	0.0098			2091	0	57	0.968373	0	0.0139	0.5553	0.6982	0.1555		TCGA.BQ.7059	0	8	1.89356	1	0.707491	0.524843	2.1685	0.177
1092	0	55	0.712209	0	0.0007	0.5736	0.301	0.076			2092	0	145	0.485987	0	0.0952	0.0812	0.618	0.0921		TCGA.BQ.7060	0	8	0.952394	0	0.614222	0.111708	1.3122	0.0272
1093	0	55	0.629805	0	0.003	0.0148	0.7244	0.2478			2093	0	28	0.469616	0	0.2733	0.2184	0.2167	0.0543		TCGA.BQ.7061	0	8	1.77176	0	2.10521	0.218306	1.4202	0.0327
1094	0	54	0.661561	0	0.0124	0.336	0.2814	0.1979			2094	0	163	0.923379	0	0.1849	0.2175	1.2792	0.097		TCGA.BQ.7062	0	4	0.934846	0	0.415714	0.257747	1.1794	0.0292
1095	0	52	0.571953	0	0.0432	0.3428	0.3276	0.097			2095	0	24	1.76706	1	0.1988	1.3448	1.037	0.0766		TCGA.DW.5560	0	50	1.74629	0	0.484498	0.146859	2.8051	0.1874
1096	0	16	0.666717	0	0.0968	0.0413	0.8126	0.1969			2096	0	137	1.51301	1	1.2489	0.3373	1.117	0.1533		TCGA.DW.5561	0	14	1.84074	1	0.713263	0.174624	2.9659	0.1092
1097	0	53	1.15101	1	0.0847	0.5748	1.1602	0.1103			2097	0	159	0.887963	0	0.0518	0.5452	0.8522	0.0356		TCGA.DW.7834	0	132	4.21098	1	0.641085	1.45742	5.7218	0.2384
1098	0	12	0.474901	0	0.2281	0.045	0.5684	0.0765			2098	1	132	1.17297	1	0.181	0.5909	0.6643	0.2437		TCGA.DW.7836	0	37	2.42391	1	0.717739	0.462311	3.9277	0.0595
1099	0	16	0.617583	0	0.3187	0.1564	0.6698	0.0485			2099	0	12	2.34826	1	0.5912	1.883	0.5844	0.1791		TCGA.DW.7837	0	39	1.56371	0	0.5454	0.602235	1.802	0.0431
1100	0	53	0.803355	0	0.012	0.5902	0.5248	0.0596			2100	0	18	1.53929	1	0.5735	0.7569	1.0495	0.1548		TCGA.DW.7838	1	13	2.81532	1	0.664206	0.503329	2.3392	0.8749
1101	0	15	0.968066	0	0.2808	0.8482	0.2426	0.0118			2101	0	155	1.1503	1	0.0521	0.311	1.829	0.0809		TCGA.DW.7839	0	14	1.71202	0	0.14842	0.134966	3.6072	0.0273
1102	0	52	0.399868	0	0.0146	0.0827	0.6254	0.0498			2102	1	14	2.8411	1	2.2543	0.1947	0.2599	1.2122		TCGA.DW.7840	0	4	1.73347	0	0.646909	0.45754	2.0429	0.1589
1103	0	52	0.525461	0	0.0479	0.0025	0.4054	0.2619			2103	0	154	0.596366	0	0.1653	0.4467	0.1474	0.0616		TCGA.DW.7841	0	15	2.39641	1	0.80365	0.852598	2.2344	0.2961
1104	0	11	0.261201	0	0.0234	0.0431	0.1706	0.1123			2104	0	152	0.74042	0	0.2346	0.0242	1.0142	0.1516		TCGA.DW.7842	0	4	1.75695	0	0.667453	0.780361	1.851	0.0158
1105	1	13	1.59812	1	0.2488	0.7515	0.7348	0.4226			2105	0	152	1.39775	1	0.2304	0.1764	1.9733	0.255		TCGA.DW.7963	0	42	2.08633	1	0.585383	1.13117	1.5632	0.1618
1106	0	51	0.39314	0	0.0037	0.2497	0.2602	0.0551			2106	0	149	1.81449	1	0.1817	1.3117	0.462	0.3291		TCGA.EV.5901	0	35	1.93994	1	1.67547	0.212594	1.7335	0.2197
1107	0	50	0.85826	0	0.0014	0.0162	1.382	0.2129			2107	0	148	0.526094	0	0.2173	0.3202	0.3343	0.012		TCGA.EV.5902	0	20	1.49226	0	0.642623	0.136353	2.5149	0.0331
1108	1	40	1.28102	1	0.2368	0.5777	0.6696	0.3158			2108	1	83	2.23458	1	0.161	1.3455	1.7369	0.229		TCGA.EV.5903	0	26	1.24133	0	0.471078	0.214187	1.896	0.0463
1109	0	49	0.744957	0	0.0907	0.1052	1.2102	0.0883			2109	0	60	0.859124	0	0.1546	0.4241	0.6242	0.1317		TCGA.F9.A4JJ	1	4	9.27302	1	3.26263	0.612723	7.5167	3.2615
1110	0	49	0.709444	0	0.0567	0.4846	0.5132	0.0446			2110	1	75	0.925998	0	0.1126	0.7672	0.131	0.1293		TCGA.F9.A7Q0	0	14	1.41637	0	0.745373	0.203341	2.0562	0.0412
1111	1	8	1.30194	1	0.2179	0.6325	0.858	0.2409			2111	0	108	1.01199	1	0.2831	0.7576	0.3451	0.0729		TCGA.F9.A7VF	0	3	2.92945	1	0.279642	0.296674	5.9307	0.0721
1112	0	48	0.722884	0	0.0109	0.3428	0.3872	0.2076			2112	0	131	1.20499	1	0.0817	0.0911	0.8299	0.5858		TCGA.F9.A97G	0	1	1.83442	1	0.920277	0.287668	2.0835	0.2416
1113	0	152	0.673259	0	0.0914	0.1056	1.2554	0.0168			2113	0	126	3.40194	1	0.0043	0.4084	5.1679	0.7142		TCGA.G7.6790	1	52	0.991363	0	0.613138	0.278778	0.9378	0.0678
1114	1	7	1.30743	1	0.3157	0.4385	0.841	0.3461			2114	0	125	0.768037	0	0.1133	0.5649	0.3931	0.0556		TCGA.G7.6792	0	93	1.40967	0	0.82971	0.683762	0.7129	0.1204
1115	0	146	0.650732	0	0.0462	0.2576	0.642	0.1127			2115	0	124	1.23188	1	0.0777	0.5887	0.3566	0.4283		TCGA.G7.6795	0	40	1.12005	0	0.168122	0.0254802	2.2382	0.0743
1116	0	108	0.956166	0	0.2625	0.621	0.4094	0.1072			2116	0	123	0.845308	0	0.1567	0.4411	0.636	0.1049		TCGA.G7.6796	0	73	1.15206	0	0.337316	0.276064	1.5665	0.0895
1117	0	53	0.662058	0	0.0247	0.0112	1.1552	0.1277			2117	0	121	1.44807	1	0.2088	0.7262	1.6313	0.0445		TCGA.G7.6797	0	26	0.985622	0	0.721596	0.255182	0.9532	0.0355
1118	0	80	0.633639	0	0.0385	0.0451	0.9834	0.1336			2118	0	120	1.43387	1	0.5886	0.6736	0.3509	0.3498		TCGA.G7.7501	1	4	3.05212	1	4.86041	0.223222	1.5003	0.0271
1119	0	99	1.31797	1	0.1838	0.1519	2.1748	0.1599			2119	0	120	1.23303	1	0.1291	0.3614	0.7838	0.4245		TCGA.G7.7502	0	27	2.00579	1	0.919284	0.16719	2.2243	0.4115
1120	0	49	0.399036	0	0.0543	0.0446	0.5626	0.081			2120	1	50	0.857109	0	0.4513	0.1001	0.0226	0.4376		TCGA.G7.A4TM	0	26	2.60214	1	0.86485	0.5243	4.1343	0.0382
1121	0	136	0.184717	0	0.0729	0.0163	0.107	0.0733			2121	0	114	1.34469	1	0.2048	0.1999	0.871	0.5652		TCGA.G7.A8LC	0	24	2.59364	1	0.293085	0.0333146	5.6963	0.0567
1122	0	135	0.371097	0	0.005	0.0163	0.7822	0.0242			2122	0	107	0.998713	1	0.1453	0.2137	0.4754	0.4342		TCGA.G7.A8LD	1	7	4.83863	1	7.69737	0.352181	1.2231	0.4227
1123	1	49	0.584626	0	0.0164	0.4043	0.403	0.0507			2123	0	84	0.832128	0	0.0303	0.6123	0.377	0.1089		TCGA.G7.A8LE	1	49	1.78592	0	0.543002	0.715978	1.9064	0.108
1124	1	18	0.479643	0	0.1268	0.0986	0.7948	0.0067			2124	1	20	1.85488	1	0.0946	0.9023	0.852	0.5398		TCGA.GL.7966	0	4	8.2304	1	6.01712	0.258097	6.8015	1.9326
1125	1	97	1.05091	1	0.0878	0.6802	0.2826	0.2453			2125	0	107	1.13593	1	0.2878	0.7284	0.1361	0.2561		TCGA.GL.A4EM	0	2	1.93576	1	0.585617	0.53253	2.4235	0.1654
1126	0	121	1.18391	1	0.3088	0.4837	1.1536	0.1196			2126	0	28	3.45031	1	0.2515	1.2335	4.8622	0.2098		TCGA.GL.A59R	0	13	1.69797	0	0.602989	0.502633	1.8202	0.1888
1127	0	121	0.4415	0	0.0186	0.0443	0.5646	0.1266			2127	1	12	4.44301	1	5.8548	1.2433	1.0783	0.2175		TCGA.GL.A59T	0	19	1.97618	1	0.8058	0.166535	3.021	0.17
1128	0	120	1.21031	1	0.0236	1.17	0.1882	0.0953			2128	1	53	1.56799	1	0.4016	0.9252	0.305	0.3677		TCGA.GL.A9DC	0	14	1.34467	0	0.417544	0.28477	1.6095	0.1923
1129	0	117	1.19767	1	0.2847	0.4783	0.483	0.3607			2129	0	103	2.11116	1	0.0185	0.7313	2.581	0.3205		TCGA.GL.A9DD	0	12	1.81949	1	0.513862	0.35046	1.8614	0.4047
1130	0	117	0.650128	0	0.0551	0.572	0.1696	0.0517			2130	0	102	0.563306	0	0.2364	0.2865	0.1738	0.1092		TCGA.GL.A9DE	0	17	0.894621	0	0.302631	0.412795	0.8939	0.0268
1131	0	116	0.816683	0	0.0142	0.3698	0.621	0.1859			2131	0	101	1.24242	1	0.1022	1.2048	0.3526	0.0157		TCGA.HE.A5NF	0	87	1.11625	0	0.545481	0.14881	1.6416	0.0482
1132	0	103	0.654318	0	0.1842	0.0018	1.1396	0.0762			2132	0	101	1.14831	1	0.0955	1.0015	0.0494	0.1792		TCGA.IA.A40U	0	18	1.60771	0	0.20876	0.47459	2.1523	0.1692
1133	0	92	0.487698	0	0.006	0.0121	0.6598	0.158			2133	0	100	0.661628	0	0.0891	0.1855	0.9679	0.0484		TCGA.IA.A40X	0	21	2.60955	1	0.788874	0.418461	4.549	0.0073
1134	1	23	0.992224	1	0.334	0.4856	0.1908	0.272			2134	0	100	1.80938	1	0.06	1.0415	1.7138	0.1427		TCGA.IA.A40Y	0	3	4.45773	1	5.22515	0.347669	3.1723	0.3733
1135	0	116	1.28794	1	0.0084	1.0307	0.2544	0.2336			2135	0	76	1.4834	1	0.0798	1.0011	0.9991	0.1393		TCGA.IA.A83S	0	87	2.6976	1	1.08517	1.30399	2.3686	0.0857
1136	1	55	0.907242	0	0.0845	0.5453	0.7556	0.0704			2136	1	24	2.1677	1	0.2983	1.8212	0.9538	0.063		TCGA.IA.A83T	0	90	1.51179	0	0.236584	0.51633	2.1315	0.0628
1137	0	76	0.608656	0	0.0517	0.0443	1.1818	0.0453			2137	1	48	3.12035	1	5.1422	0.2305	0.1246	0.4229		TCGA.IZ.8195	0	23	1.0973	0	0.716281	0.195405	1.2175	0.0792
1138	0	84	0.696902	0	0.0097	0.0614	1.1134	0.1403			2138	1	33	2.05041	1	0.0422	1.0537	1.7309	0.3245		TCGA.IZ.8196	0	22	1.80983	0	0.652964	0.296886	2.6955	0.1123
1139	1	6	1.55498	1	0.289	0.61	0.4374	0.5661			2139	1	50	1.28352	1	0.8021	0.4906	0.5662	0.2085		TCGA.IZ.A6M8	0	17	2.16529	1	0.182505	0.442562	3.9892	0.0403
1140	0	79	1.5242	1	0.2283	1.153	0.2088	0.2735			2140	1	42	1.61033	1	0.0711	0.4495	2.0155	0.2816		TCGA.IZ.A6M9	0	13	2.42854	1	0	0.213852	5.0551	0.1188
1141	0	78	1.01448	1	0.2576	0.5561	0.5686	0.1465			2141	1	60	1.57571	1	0.14465	0.241664	1.52304	0.5279		TCGA.J7.6720	0	13	2.15422	1	0.988858	0.449608	2.9715	0.0707
1142	0	76	0.615467	0	0.0557	0.4098	0.503	0.0247			2142	0	83	1.01691	1	0.1007	0.0429	0.857	0.4549		TCGA.J7.8537	1	8	5.07202	1	4.4664	0.240484	5.4967	0.4417
1143	0	19	0.585075	0	0.2476	0.0151	0.732	0.1229			2143	1	10	1.23863	1	0.079	0.9322	0.75	0.0747		TCGA.KV.A74V	0	12	1.5144	0	0.0576815	0.472074	2.5984	0.0064
1144	1	36	0.921561	0	0.1053	0.4849	0.5132	0.1936			2144	0	82	1.41993	1	0.0672	1.3714	0.2998	0.0729		TCGA.MH.A55W	0	35	0.732295	0	0.257795	0.0586063	1.1014	0.0855
1145	0	72	1.03852	1	0.2864	0.0306	1.1146	0.3302			2145	0	81	1.68582	1	0.1126	1.2953	0.2669	0.3272		TCGA.MH.A55Z	0	29	1.26188	0	0.077671	0.14126	2.6693	0
1146	0	71	0.727206	0	0.0022	0.4854	0.203	0.1783			2146	1	61	1.22283	1	0.1409	0.5316	0.9902	0.2309		TCGA.MH.A560	0	31	0.414054	0	0.0736037	0.0334657	0.7247	0.0407
1147	1	34	0.724536	0	0.1722	0.4352	0.2588	0.1312			2147	0	79	1.08342	1	0.133	0.8161	0.3466	0.1427		TCGA.MH.A561	0	29	1.49627	0	0.195768	0.356042	2.4851	0.0577
1148	0	36	0.622934	0	0.0437	0.0901	0.6696	0.1952			2148	1	20	1.90685	1	0.0948	0.8806	1.3894	0.4203		TCGA.MH.A562	0	21	3.04462	1	0.161903	0.0736132	6.7445	0.0895
1149	0	68	0.677004	0	0.0098	0.4495	0.44	0.0832			2149	0	77	0.905783	0	0.5043	0.4986	0.5441	0.0199		TCGA.MH.A855	1	1	3.16828	1	0.371323	1.10946	4.7891	0.0528
1150	0	68	0.735536	0	0.1363	0.5502	0.2614	0.0746			2150	0	78	0.759149	0	0.0645	0.1427	0.2791	0.3864		TCGA.MH.A856	0	32	4.07227	1	0.99299	0.722379	3.6062	1.1854
1151	0	68	0.8756	0	0.0047	0.6064	0.409	0.1457			2151	0	3	1.41628	1	0.1277	0.1887	1.3946	0.4861		TCGA.O9.A75Z	0	16	2.38465	1	0.545644	0.93723	3.0183	0.067
1152	0	65	0.940784	0	0.0098	0.2923	0.8888	0.2498			2152	0	49	1.90765	1	0.0911	0.8882	1.3898	0.417		TCGA.P4.A5E6	0	102	1.28728	0	0.12989	0.0590576	1.7614	0.3518
1153	1	25	1.12224	1	0.8695	0.2569	0.653	0.1865			2153	0	72	1.43229	1	0.1377	0.9783	1.1681	0.0389		TCGA.P4.A5E7	0	89	3.05194	1	0.841495	0.191303	2.4955	1.1561
1154	0	62	0.609985	0	0.0841	0.1958	0.6598	0.1029			2154	0	72	0.718983	0	0.1146	0.122	0.3605	0.3245		TCGA.P4.A5E8	1	2	9.31838	1	1.47017	0.356505	3.7233	5.3411
1155	0	62	0.986258	1	0.0005	0.0324	1.8144	0.1622			2155	0	71	0.706116	0	0.2239	0.1715	0.4428	0.2155		TCGA.P4.A5EA	1	2	14.1872	1	0.485537	0.110381	18.2194	4.9645
1156	1	44	1.41385	1	0.0888	0.8273	0.3196	0.4191			2156	0	71	1.01281	1	0.4101	0.209	0.217	0.4382		TCGA.P4.A5EB	0	101	1.06282	0	0.163064	0.172996	1.3278	0.2283
1157	1	24	0.818587	0	0.2719	0.0952	0.7818	0.2276			2157	0	71	0.61161	0	0.2449	0.2241	0.3578	0.1261		TCGA.P4.A5ED	0	94	5.21098	1	0.213271	0.0969687	11.6609	0.1572
1158	0	61	1.30137	1	0.1083	1.063	0.2562	0.1863			2158	0	70	0.837007	0	0.0955	0.2972	0.2842	0.3312		TCGA.P4.AAVK	1	8	1.42173	0	0.466669	0.495093	1.8109	0.0287
1159	0	59	1.06475	1	0.1538	0.574	0.3242	0.2904			2159	0	70	0.357599	0	0.1366	0.11	0.3806	0.0345		TCGA.P4.AAVL	1	2	3.33989	1	1.37899	0.33761	3.7637	0.6801
1160	0	59	0.459647	0	0.065	0.0828	0.6202	0.0804			2160	1	55	1.66947	1	0.2264	0.9142	0.6191	0.415		TCGA.P4.AAVM	0	52	0.907965	0	0.226326	0.308714	1.2298	0.025
1161	0	57	0.732547	0	0.0116	0.4534	0.3608	0.1493			2161	1	47	2.81152	1	0.1495	1.2907	2.0285	0.6279		TCGA.PJ.A5Z8	0	20	2.77018	1	0.931136	0.69855	3.0227	0.3911
1162	0	56	0.895786	0	0.0096	0.5758	0.5278	0.1417			2162	0	68	0.58098	0	0.2246	0.1759	0.3175	0.1548		TCGA.PJ.A5Z9	0	18	2.18689	1	1.18153	0.492444	2.6338	0.1088
1163	0	52	1.23078	1	0.0882	0.0331	1.7232	0.3521			2163	0	68	2.51429	1	2.9366	0.2959	0.9684	0.4143		TCGA.Q2.A5QZ	1	14	4.61705	1	0.139226	0.0316511	10.5715	0.1154
1164	0	52	0.389953	0	0.036	0.0396	0.6888	0.0427			2164	0	45	2.62631	1	0.1567	0.9824	2.7214	0.4615		TCGA.SX.A71R	0	49	1.90409	1	0.151963	0.172734	3.4016	0.2184
1165	0	52	1.31899	1	0.1815	0.0784	0.7922	0.6605			2165	0	67	0.250805	0	0.0775	0.0571	0.2386	0.0534		TCGA.SX.A71S	0	51	1.92439	1	0.54173	0.848403	2.035	0.0865
1166	0	51	0.521244	0	0.011	0.3473	0.5196	0.0032			2166	0	43	1.28609	1	1.5016	0.2961	0.421	0.1392		TCGA.SX.A71U	0	46	2.0998	1	0.439076	0.532365	2.2702	0.3964
1167	0	51	0.678491	0	0.2878	0.0152	0.6934	0.1944			2167	0	65	1.72532	1	0.0315	0.1475	3.18	0.21		TCGA.SX.A71V	0	30	1.20715	0	0.583713	0.583878	0.9705	0.0323
1168	0	51	0.761667	0	0.1843	0.5741	0.3216	0.0424			2168	0	42	0.935748	0	0.137	0.747	0.4423	0.0406		TCGA.SX.A71W	0	36	1.71662	0	0.45152	0.570263	2.1994	0.0887
1169	0	50	0.427125	0	0.1756	0.0052	0.4036	0.138			2169	1	43	1.52639	1	0.1614	1.3473	0.4975	0.0748		TCGA.SX.A7SL	0	28	1.68245	0	0.174002	0.118671	3.596	0.0096
1170	0	50	1.22414	1	0.0321	0.4831	1.154	0.25			2170	0	64	1.78987	1	0.1106	1.234	0.4157	0.4023		TCGA.SX.A7SN	0	20	2.11741	1	0.433695	0.473255	3.1581	0.163
1171	0	49	1.02496	1	0.0543	0.0636	1.0896	0.3882			2171	0	64	0.635496	0	0.0632	0.5035	0.3175	0.0352		TCGA.SX.A7SO	0	42	1.59571	0	0.444971	1.13803	0.9971	0.0061
1172	1	24	1.52958	1	0.2383	0.7585	0.3678	0.4872			2172	0	63	0.496313	0	0.0982	0.1921	0.2897	0.1315		TCGA.SX.A7SP	0	17	2.05128	1	0.656828	0.696833	2.5521	0.0787
1173	0	49	0.978045	0	0.5252	0.6706	0.2908	0.0361			2173	0	40	1.09578	1	0.187	0.0476	1.7897	0.1796		TCGA.SX.A7SQ	0	43	1.88058	1	0.957295	0.408054	1.6727	0.3175
1174	1	13	0.565062	0	0.0921	0.0875	0.9764	0.0345			2174	1	53	0.872668	0	0.6127	0.2137	0.8933	0.0329		TCGA.SX.A7SR	0	27	1.24029	0	0.0747571	0.10197	1.7359	0.314
1175	1	9	1.65221	1	0.2574	0.6648	1.267	0.3471			2175	1	36	1.49466	1	0.0099	0.6004	0.8532	0.4894		TCGA.SX.A7SS	0	54	0.736341	0	0.0804835	0.109781	1.4353	0.0089
1176	0	46	0.711087	0	0.0437	0.5483	0.2948	0.0788			2176	0	61	0.458571	0	0.2127	0.1143	0.4078	0.0749		TCGA.SX.A7SU	0	45	3.21251	1	0.320273	0.436859	6.2842	0.0708
1177	0	46	1.00564	1	0.6537	0.3461	0.3894	0.1977			2177	0	61	1.31011	1	0.0889	0.4297	0.2494	0.6273		TCGA.UZ.A9PJ	0	27	2.05584	1	0.549907	0.388933	3.1213	0.1418
1178	0	46	1.71806	1	0.1379	1.0457	1.5706	0.087			2178	0	61	1.09206	1	0.0474	1.0056	0.3662	0.0464		TCGA.UZ.A9PK	1	106	1.88886	1	0.291696	0.424406	1.9561	0.4579
1179	0	46	0.716183	0	0.0833	0.4752	0.465	0.0624			2179	0	61	1.15998	1	0.2232	0.1524	1.5067	0.2388		TCGA.UZ.A9PL	0	106	1.63909	0	0.369922	0.420485	2.5368	0.0477
1180	0	45	0.967123	0	0.0911	0.7652	0.2728	0.1245			2180	0	60	0.51849	0	0.0935	0.0951	0.5885	0.1185		TCGA.UZ.A9PM	0	128	2.20457	1	0.466951	0.176926	4.048	0.129
1181	0	45	1.03826	1	0.1927	0.2842	0.7594	0.3087			2181	0	59	1.19105	1	0.0547	0.774	0.8993	0.1036		TCGA.UZ.A9PN	1	23	3.21485	1	1.67286	0.557778	2.9574	0.5917
1182	0	45	0.632912	0	0.0097	0.5573	0.2822	0.0276			2182	0	59	1.70859	1	0.081	1.1344	0.4351	0.4096		TCGA.UZ.A9PO	0	64	0.929201	0	0.567889	0.29048	0.8044	0.0706
1183	0	26	1.02574	1	0.3068	0.2926	0.9076	0.2044			2183	0	59	0.75345	0	0.0797	0.1223	0.6005	0.2857		TCGA.UZ.A9PP	0	101	2.17382	1	0.438331	0.642182	3.0942	0.1131
1184	0	44	1.45035	1	0.0117	1.1393	0.217	0.2992			2184	0	59	1.57042	1	0.0323	0.9209	1.2581	0.1941		TCGA.UZ.A9PQ	1	76	1.5043	0	0.93333	0.574136	1.2748	0.0485
1185	0	43	0.76621	0	0.0218	0.3084	0.6772	0.1665			2185	0	58	1.69898	1	0.0501	0.8163	1.3486	0.3295		TCGA.UZ.A9PR	1	84	2.04342	1	0.829352	0.729031	2.4445	0.0244
1186	1	32	1.43317	1	0.0357	0.7726	0.584	0.4039			2186	0	57	1.26683	1	0.1185	0.9617	0.4687	0.1544		TCGA.UZ.A9PS	1	2	1.7785	0	1.24745	0.517862	1.471	0.1259
1187	0	4	1.2465	1	0.1659	0.5016	0.9962	0.2588			2187	0	57	1.37437	1	0.0797	0.1164	2.0071	0.3196		TCGA.UZ.A9PU	0	32	1.5094	0	0.176986	0.536474	1.8411	0.163
1188	0	52	0.693382	0	0.1313	0.1171	0.7046	0.1898			2188	0	57	0.78798	0	0.1146	0.1101	0.3566	0.3879		TCGA.UZ.A9PV	0	49	1.63962	0	0.893063	0.549365	1.8102	0.0116
1189	0	50	1.24156	1	0.2708	0.6739	0.7786	0.1727			2189	0	57	0.86775	0	0.0573	0.3101	0.2916	0.3578		TCGA.UZ.A9PX	1	11	1.33676	0	0.508613	0.334032	1.8266	0.05
1190	1	39	1.4808	1	0.4148	0.4493	0.9746	0.3962			2190	0	56	1.5414	1	0.2212	0.7996	0.2741	0.5055		TCGA.UZ.A9PZ	0	22	2.06671	1	0.465071	0.38062	3.1879	0.1645
1191	0	146	0.555216	0	0.2094	0.0745	0.4193	0.1749			2191	0	54	1.11384	1	0.1317	0.4493	0.4762	0.3711		TCGA.UZ.A9Q0	0	113	1.64092	0	0.452965	0.0823806	2.802	0.1602
1192	0	176	0.314584	0	0.0579	0.1044	0.4196	0.0198			2192	0	53	0.993201	1	0.0141	0.6026	0.2662	0.2837		TCGA.UZ.A9Q1	0	53	0.836182	0	0.534811	0.0972659	1.2319	0
1193	0	175	0.489998	0	0.1249	0.0936	0.5161	0.1095			2193	0	53	1.18838	1	0.0205	1.1388	0.3523	0.0468		TCGA.V9.A7HT	0	32	2.36128	1	0.78073	0.59163	2.5622	0.3452
1194	0	173	0.743361	0	0.0661	0.0018	0.483	0.4017			2194	0	51	1.04421	1	0.11	0.5601	0.6106	0.2061		TCGA.WN.A9G9	1	27	4.75091	1	1.93697	0.387504	8.3622	0.06
1195	0	171	0.301634	0	0.011	0.1748	0.2972	0.0189			2195	0	29	0.694206	0	0.158	0.5862	0.1334	0.0519		TCGA.WN.AB4C	1	39	1.71498	0	0.385594	0.0876598	3.3397	0.0639
1196	1	60	1.01508	1	0.1936	0.5792	0.3594	0.2223			2196	0	51	0.852153	0	0.0586	0.6357	0.3473	0.1085		TCGA.Y8.A894	0	19	1.17321	0	0.263874	0.119977	2.071	0.0729
1197	1	84	2.90923	1	0.242	0.7026	2.0184	1.0696			2197	0	51	2.21988	1	0.1686	0.7853	2.9294	0.2028		TCGA.Y8.A895	0	17	1.46718	0	0.449185	0.175057	1.794	0.2908
1198	1	30	3.51441	1	0.0069	0.2222	0.718	2.3737			2198	0	28	1.15701	1	0.0323	0.2136	2.0568	0.0845		TCGA.Y8.A896	0	19	2.49811	1	1.81143	0.244033	2.9724	0.1854
1199	0	165	0.644386	0	0.2334	0.2297	0.7566	0.0225			2199	0	50	0.38008	0	0.1501	0.1664	0.2796	0.0423		TCGA.Y8.A897	1	15	1.83108	1	1.05794	0.390827	1.5108	0.307
1200	0	164	1.09791	1	0.1207	0.4663	0.9078	0.2107			2200	0	49	0.682801	0	0.0099	0.489	0.2998	0.1068		TCGA.Y8.A898	0	16	2.94386	1	0.18583	1.0984	3.8145	0.267
1201	0	163	0.479722	0	0.2492	0.095	0.3898	0.0973			2201	0	49	0.695452	0	0.1679	0.2232	0.6238	0.1335		TCGA.Y8.A8RY	0	26	1.75377	0	0.430841	0.587677	2.1459	0.131
1202	0	160	0.608164	0	0.0661	0.0982	0.387	0.2621			2202	0	49	1.66472	1	0.0922	0.5407	2.6318	0.0552		TCGA.Y8.A8RZ	0	7	2.11974	1	0.540585	0.24579	3.3027	0.2324
1203	0	159	0.679611	0	0.1669	0.2618	0.3547	0.183			2203	0	48	0.983386	1	0.0375	0.2372	0.5323	0.4263		TCGA.Y8.A8S0	0	7	1.62758	0	0.698794	0.606563	1.8469	0.0211
1204	1	60	1.00651	1	0.1396	0.374	0.5267	0.3181			2204	0	24	0.911965	0	0.1692	0.0484	0.4399	0.4801		TCGA.Y8.A8S1	0	14	2.10923	1	0.155136	0.176341	4.1355	0.1372
1205	1	72	1.08194	1	0.1953	0.4621	0.9152	0.172			2205	0	24	0.342513	0	0.0356	0.1508	0.3749	0.0331
1206	0	149	0.349601	0	0.0352	0.3088	0.0002	0.0546			2206	0	47	1.33822	1	0.1185	0.9676	0.2894	0.2648
1207	0	114	1.21348	1	0.1095	0.2528	1.1971	0.3546			2207	0	46	1.50406	1	0.2081	1.4836	0.1361	0.0667
1208	0	144	0.792598	0	0.2615	0.1708	0.235	0.338
1209	1	20	2.9917	1	0.274	0.4337	2.1466	1.2617
1210	0	143	0.763512	0	0.107	0.2801	0.3612	0.2558
1211	0	141	0.873723	0	0.1037	0.2544	1.0101	0.1497
1212	0	134	1.73084	1	0.1309	0.5424	1.4909	0.4632
1213	0	135	0.307197	0	0.1843	0.0034	0.2679	0.0861
1214	0	129	0.781994	0	0.194	0.5227	0.2112	0.1253
1215	1	40	1.33259	1	0.2886	0.7578	0.5425	0.2583
1216	0	128	0.948315	0	0.1251	0.4828	0.1567	0.3249
1217	0	92	1.41974	1	0.1571	0.5201	1.9399	0.0786
1218	0	127	1.2022	1	0.1875	0.1913	0.3464	0.6359
1219	0	127	1.16477	1	0.2519	0.3725	1.433	0.1086
1220	0	122	0.755177	0	0.0129	0.0198	0.7777	0.322
1221	1	15	2.52733	1	0.12	0.7783	1.728	0.8569
1222	0	126	0.858839	0	0.1332	0.088	0.8935	0.2771
1223	0	125	0.854055	0	0.0467	0.321	0.7142	0.2061
1224	0	124	0.926077	0	0.2702	0.281	0.922	0.1423
1225	0	124	1.0608	1	0.062	0.5454	1.1024	0.0861
1226	0	123	1.00754	1	0.369	0.1644	1.0232	0.2164
1227	0	123	1.00933	1	0.058	0.2642	0.4903	0.4349
1228	0	121	0.819534	0	0.2222	0.1676	0.8939	0.161
1229	1	60	1.20555	1	0.0121	0.495	1.7568	0.0385
1230	1	53	1.75701	1	0.3382	0.525	0.3744	0.7847
1231	0	85	0.865188	0	0.1679	0.1475	1.5392	0.0198
1232	0	115	0.975918	0	0.0695	0.2696	0.3318	0.4525
1233	0	112	0.72262	0	0.2073	0.1404	0.5713	0.2134
1234	0	115	0.445603	0	0.1607	0.0205	0.3324	0.1707
1235	1	12	1.31655	1	0.2553	0.4582	1.1468	0.2621
1236	0	108	0.849143	0	0.0104	0.2017	1.5196	0.0333
1237	0	52	1.4658	1	0.1824	0.5045	1.0587	0.4028
1238	1	47	2.01391	1	0.2495	0.7986	1.3259	0.5249
1239	0	110	1.51207	1	0.4226	0.2456	1.4133	0.412
1240	1	55	2.33034	1	0.6161	0.5548	0.4746	1.0832
1241	0	109	1.0899	1	0.1638	0.3809	0.7097	0.3108
1242	0	109	0.847686	0	0.0634	0.3965	0.5023	0.2134
1243	0	79	1.03883	1	0.0378	0.5828	1.229	0.0112
1244	0	109	1.06219	1	0.3004	0.2606	0.1234	0.5118
1245	0	108	0.358057	0	0.0173	0.0444	0.1873	0.1842
1246	0	108	1.57755	1	0.3204	0.5736	1.1365	0.3697
1247	0	72	1.58836	1	0.0864	0.2878	2.7653	0.1236
1248	0	106	1.23127	1	0.1188	0.3236	1.0733	0.358
1249	0	105	0.814291	0	0.3032	0.0822	0.5552	0.2955
1250	1	80	1.13423	1	0.1697	0.3638	1.3753	0.1385
1251	0	105	1.23948	1	0.2645	0.0364	1.5016	0.366
1252	1	17	2.94241	1	0.2024	0.3262	4.2727	0.6292
1253	0	104	1.26664	1	0.1603	0.011	0.9582	0.6182
1254	0	99	0.909223	0	0.229	0.217	1.0585	0.1423
1255	1	24	1.52906	1	0.3137	0.3436	0.8191	0.5916
1256	1	16	1.27806	1	0.1902	0.0903	0.8718	0.5914
1257	0	103	0.756077	0	0.1727	0.1782	0.8155	0.1472
1258	0	102	0.862399	0	0.2395	0.4039	0.6175	0.1198
1259	0	101	1.20132	1	0.0336	0.0858	2.1102	0.1872
1260	0	101	1.34026	1	0.2946	0.3721	1.3042	0.2733
1261	1	92	1.63212	1	0.214	0.4282	2.0765	0.2423
1262	0	100	0.833692	0	0.284	0.5606	0.368	0.0574
1263	0	100	1.2085	1	0.6178	0.3925	0.6083	0.2674
1264	0	99	0.870272	0	0.0736	0.522	0.5053	0.1423
1265	0	99	1.97124	1	0.2178	0.4055	0.5827	1.0082
1266	1	8	3.09698	1	0.3225	0.8479	1.3979	1.2926
1267	0	95	0.633415	0	0.0045	0.4414	0.2995	0.102
1268	0	94	0.949133	0	0.2824	0.3811	0.6083	0.1909
1269	0	93	2.17402	1	0.0472	0.3779	0.7597	1.1891
1270	1	24	1.59192	1	0.1168	0.89	0.796	0.3519
1271	0	92	0.561449	0	0.2691	0.3316	0.3461	0.0098
1272	0	91	0.518447	0	0.2968	0.0544	0.3086	0.1644
1273	0	88	1.18904	1	0.1458	0.6839	0.6199	0.2209
1274	0	89	0.980814	1	0.1936	0.5904	0.4888	0.1458
1275	0	92	0.641745	0	0.1333	0.2978	0.1883	0.1952
1276	0	91	1.31101	1	0.3434	0.2832	0.5334	0.5433
1277	1	50	1.30185	1	0.1492	0.2898	1.4483	0.3033
1278	0	90	3.17834	1	0.2788	0.484	0.4187	1.9347
1279	0	90	1.17687	1	0.2494	0.3084	1.6999	0.0752
1280	1	14	3.5574	1	0.3087	0.4409	3.0367	1.3991
1281	0	89	1.18445	1	0.1631	0.5428	0.2593	0.4231
1282	0	89	0.825047	0	0.1518	0.4997	0.1379	0.2134
1283	0	88	1.95053	1	0.0754	1.3584	0.6918	0.3677
1284	0	88	0.42238	0	0.1243	0.2495	0.1613	0.0674
1285	0	86	1.84178	1	0.1161	0.3538	0.6497	0.9557
1286	0	81	1.35312	1	0.1657	0.9288	0.3738	0.2583
1287	1	27	1.56897	1	0.1371	0.5066	0.9914	0.5204
1288	1	10	4.90694	1	0.4509	0.9476	6.3421	0.9928
1289	0	83	0.840594	0	0.1876	0.5789	0.6059	0.0075
1290	1	36	2.2276	1	0.1273	0.3534	1.211	1.0723
1291	0	83	0.822204	0	0.1467	0.2197	0.1105	0.4098
1292	0	50	0.786861	0	0.1435	0.4492	0.7128	0.0333
1293	0	83	0.658906	0	0.0325	0.1961	0.5186	0.2054
1294	0	82	0.924063	0	0.1719	0.3576	0.3028	0.3257
1295	0	82	1.71488	1	0.3106	0.6326	2.0448	0.146
1296	1	69	1.08551	1	0.0934	0.4405	0.8294	0.2535
1297	0	81	0.625852	0	0.2091	0.1214	0.0641	0.3145
1298	0	48	0.872965	0	0.1969	0.377	0.5207	0.1928
1299	0	80	1.06351	1	0.0199	0.2213	0.8986	0.387
1300	1	45	0.97122	0	0.0127	0.7796	0.2718	0.1463
1301	0	78	1.50594	1	0.3862	0.6829	1.5264	0.0899
1302	0	78	1.0474	1	0.3743	0.2791	0.2315	0.4263
1303	0	77	0.848865	0	0.0985	0.4732	0.2534	0.2313
1304	0	77	1.19485	1	0.0204	0.5402	1.275	0.1535
1305	0	77	0.789148	0	0.1133	0.3068	0.6412	0.1647
1306	0	76	0.710761	0	0.2894	0.4746	0.2582	0.0524
1307	0	75	1.68744	1	0.3868	0.6054	1.3618	0.3377
1308	1	36	1.00765	1	0.1737	0.5512	0.4115	0.2254
1309	0	75	1.24992	1	0.0655	0.48	0.1981	0.5713
1310	0	74	1.45491	1	0.0967	0.675	0.8387	0.3819
1311	0	73	1.86003	1	0.154	0.5982	1.095	0.6477
1312	0	72	1.178	1	0.1987	0.5114	0.4654	0.3594
1313	0	72	0.670017	0	0.262	0.3301	0.1661	0.1571
1314	0	71	1.08203	1	0.1215	0.5684	0.6496	0.2134
1315	1	58	1.06972	1	0.1885	0.7158	0.6221	0.0899
1316	1	30	1.37207	1	0.2355	0.3347	0.4178	0.6327
1317	0	70	1.70246	1	0.0745	1.0156	0.2396	0.5504
1318	0	70	2.17518	1	0.0505	0.548	0.7129	1.0899
1319	0	69	1.08011	1	0.2101	0.5438	1.1168	0.0449
1320	1	12	2.25757	1	0.3419	0.6006	1.6252	0.7188
1321	0	36	0.936368	0	0.2655	0.4212	0.3386	0.2477
1322	0	68	1.39856	1	0.396	0.461	0.9432	0.3407
1323	0	68	0.904632	0	0.062	0.5935	0.5767	0.1022
1324	0	57	0.941164	0	0.4976	0.608	0.1238	0.1133
1325	0	66	0.768986	0	0.3239	0.3068	0.3041	0.1835
1326	0	64	1.75211	1	0.2138	0.4998	1.4545	0.4908
1327	0	64	1.68967	1	0.21	0.2852	0.6346	0.8538
1328	0	64	0.917453	0	0.11	0.4039	0.9497	0.1011
1329	0	68	1.66804	1	0.1534	0.1849	0.5368	0.9561
1330	0	62	1.47982	1	0.2637	0.4772	1.1816	0.3632
1331	0	61	1.24978	1	0.125	0.6097	1.1152	0.1647
1332	0	61	1.04542	1	0.2939	0.7141	0.4746	0.0824
1333	0	61	1.08419	1	0.2166	0.6866	0.5254	0.1423
1334	0	60	1.03636	1	0.2758	0.5059	0.8216	0.1086
1335	0	59	1.23417	1	0.2648	0.5342	0.3893	0.3894
1336	0	59	1.44972	1	0.3381	0.6238	0.4258	0.4605
1337	0	59	0.589287	0	0.0171	0.3778	0.4285	0.0636
1338	1	32	1.53716	1	0.1801	1.0979	0.552	0.2262
1339	0	58	1.4558	1	0.1833	0.2734	1.0517	0.552
1340	0	57	0.967908	0	0.305	0.565	0.2497	0.1908
1341	1	10	3.40384	1	0.1242	0.8543	5.1151	0.3909
1342	0	62	1.01136	1	0.1104	0.3725	0.9151	0.207
1343	0	62	1.39598	1	0.5181	0.4561	0.6175	0.4044
1344	0	62	1.30979	1	0.2916	0.4014	0.7015	0.4268
1345	1	14	1.8149	1	0.1735	0.4787	1.6553	0.5033
1346	0	61	0.848854	0	0.2869	0.4523	0.1566	0.2097
1347	0	60	0.87678	0	0.195	0.4211	0.4702	0.1833
1348	0	59	0.986321	1	0.3102	0.448	0.6541	0.1504
1349	0	45	1.44974	1	0.1314	0.551	2.0923	0.041
1350	0	102	0.969684	0	0.2414	0.2479	0.137	0.4643
1351	0	134	0.915098	0	0.0394	0.1812	0.7097	0.3519
1352	1	10	2.14668	1	0.0104	0.6976	2.2104	0.4944
1353	1	65	1.12088	1	0.2084	0.697	0.7134	0.1059
1354	0	119	0.759481	0	0.2599	0.0958	0.5714	0.2535
1355	0	111	1.19351	1	0.1788	0.1842	1.1666	0.3702
1356	0	109	0.816477	0	0.1734	0.5256	0.5696	0.0412
1357	0	108	1.38312	1	0.3198	0.1064	1.7786	0.322
1358	1	30	0.729187	0	0.0381	0.1735	0.7189	0.2086
1359	0	106	1.03296	1	0.0553	0.3456	0.6194	0.3578
1360	1	92	1.48532	1	0.2995	0.6384	1.2031	0.2396
1361	1	58	1.52843	1	0.1034	0.4734	1.966	0.2059
1362	0	100	1.07813	1	0.3152	0.4204	0.0653	0.4307
1363	0	90	1.06434	1	0.0001	0.3535	0.8134	0.3337
1364	0	99	0.995318	1	0.1851	0.5075	0.2119	0.3059
1365	1	46	2.367	1	0.2605	0.7784	0.5806	1.0541
1366	0	91	0.572347	0	0.0425	0.1916	0.4762	0.1507
1367	0	90	1.27086	1	0.119	0.7476	0.4979	0.2916
1368	0	89	0.64804	0	0.0757	0.3127	0.317	0.1688
1369	0	88	1.06865	1	0.0524	0.4831	0.8573	0.2172
1370	0	50	1.23815	1	0.2987	0.4572	0.1523	0.5092
1371	0	86	0.564654	0	0.0884	0.2244	0.5623	0.0783
1372	0	84	1.45952	1	0.0675	0.1614	1.0899	0.6589
1373	1	21	2.91849	1	0.1818	0.2	1.0489	1.7509
1374	0	82	1.86618	1	0.1582	0.4772	1.354	0.648
1375	0	82	0.367327	0	0.1318	0.1301	0.2672	0.0672
1376	0	79	1.15929	1	0.0125	0.2594	0.5338	0.5579
1377	0	79	1.44658	1	0.1421	0.2748	0.6953	0.6744
1378	0	70	0.696367	0	0.1381	0.3551	0.129	0.2172
1379	0	76	1.26515	1	0.2241	0.2293	0.5622	0.5766
1380	0	73	1.95847	1	0.0557	0.4646	1.4976	0.7187
1381	0	72	2.32937	1	0.1452	0.8212	1.103	0.867
1382	0	72	1.27058	1	0.0848	0.4124	0.1889	0.629

## Sheet: Supplementary Fig. 4
10x resolution					40x resolution
Iteration	C-index of predicted probability				Iteration	C-index of predicted probability
500	0.539				400	0.555
1000	0.569				800	0.543
1500	0.56				1200	0.543
2000	0.559				1600	0.563
2500	0.579				2000	0.562
3000	0.569				2400	0.566
3500	0.619				2800	0.574
4000	0.609				3200	0.583
4500	0.629				3600	0.622
5000	0.619				4000	0.584
5500	0.669				4400	0.593
6000	0.622				4800	0.614
6500	0.723				5200	0.625
7000	0.716				5600	0.643
7500	0.715				6000	0.625
8000	0.709				6400	0.65
8500	0.718				6800	0.675
9000	0.719				7200	0.667
					7600	0.673
					8000	0.668
					8400	0.673
					8800	0.674

## Sheet: Supplementary Fig. 5
Training set							Independent validation set							TCGA set
ID	RFS status	RFS time	WSI-based score	WSI-based classifier defined risk group (0=low risk, 1=high risk)			ID	RFS status	RFS time	WSI-based score	WSI-based classifier defined risk group (0=low risk, 1=high risk)			ID	RFS status	RFS time	WSI-based score	WSI-based classifier defined risk group (0=low risk, 1=high risk)
1001	0	142	0.249898	0			2001	1	153	0.809178	1			TCGA.2K.A9WE	0	8	0.0124127	0
1002	0	137	0.237677	0			2002	0	204	0.394797	1			TCGA.2Z.A9J1	0	77	0.0624656	0
1003	1	10	0.26913	0			2003	1	15	0.379597	1			TCGA.2Z.A9J2	0	60	0.676366	1
1004	0	19	0.79126	1			2004	0	96	0.971121	1			TCGA.2Z.A9J3	1	27	0.780899	1
1005	0	17	0.273799	0			2005	1	51	0.388421	1			TCGA.2Z.A9J5	0	102	0.0210337	0
1006	0	23	0.524118	1			2006	1	19	0.41917	1			TCGA.2Z.A9J6	0	58	0.229321	0
1007	0	101	0.239502	0			2007	0	170	0.216912	0			TCGA.2Z.A9J8	1	17	0.736442	1
1008	0	98	0.23554	0			2008	1	96	0.418971	1			TCGA.2Z.A9JD	0	36	0.0244329	0
1009	0	6	0.344553	1			2009	0	166	0.367704	1			TCGA.2Z.A9JE	0	58	0.0219426	0
1010	1	23	0.79414	1			2010	1	45	0.433232	1			TCGA.2Z.A9JG	0	56	0.0238504	0
1011	0	25	0.342561	1			2011	0	153	0.296313	1			TCGA.2Z.A9JI	1	10	0.754116	1
1012	0	103	0.347112	1			2012	0	146	0.423728	1			TCGA.2Z.A9JJ	0	41	0.230815	0
1013	0	90	0.262649	0			2013	1	66	0.574488	1			TCGA.2Z.A9JK	1	11	0.693918	1
1014	0	89	0.250098	0			2014	0	134	0.228885	0			TCGA.2Z.A9JL	0	34	0.0724713	0
1015	1	11	0.368741	1			2015	1	31	0.785722	1			TCGA.2Z.A9JM	0	32	0.0158498	0
1016	1	4	0.779957	1			2016	1	62	0.906927	1			TCGA.2Z.A9JN	0	25	0.889109	1
1017	0	98	0.401381	1			2017	1	132	0.49201	1			TCGA.2Z.A9JP	0	30	0.125827	0
1018	0	95	0.298547	1			2018	1	59	0.486238	1			TCGA.2Z.A9JQ	1	20	0.348156	1
1019	0	82	0.262397	0			2019	1	116	0.421684	1			TCGA.2Z.A9JR	0	6	0.017013	0
1020	0	86	0.344241	1			2020	0	128	0.285032	0			TCGA.2Z.A9JS	0	17	0.774083	1
1021	0	75	0.256373	0			2021	0	128	0.00536413	0			TCGA.2Z.A9JT	0	23	0.0825223	0
1022	0	64	0.261647	0			2022	0	127	0.218273	0			TCGA.4A.A93W	0	1	0.210485	0
1023	0	85	0.257492	0			2023	0	126	0.400733	1			TCGA.4A.A93Y	0	12	0.0162586	0
1024	1	5	0.240243	0			2024	0	126	0.39997	1			TCGA.A4.7583	0	1	0.0240515	0
1025	0	82	0.272654	0			2025	1	89	0.389916	1			TCGA.A4.7584	0	22	0.0211007	0
1026	0	48	0.241866	0			2026	0	125	0.242127	0			TCGA.A4.7585	0	36	0.763004	1
1027	0	90	0.239013	0			2027	0	123	0.296358	1			TCGA.A4.7734	0	1	0.0724761	0
1028	0	79	0.236796	0			2028	1	90	0.379238	1			TCGA.A4.7915	0	1	0.0122719	0
1029	0	77	0.396481	1			2029	0	121	0.528304	1			TCGA.A4.7996	1	17	0.705852	1
1030	0	76	0.29226	1			2030	0	121	0.00539005	0			TCGA.A4.7997	0	31	0.0230384	0
1031	1	4	0.325737	1			2031	0	72	0.907835	1			TCGA.A4.8098	0	30	0.00990934	0
1032	1	19	0.341788	1			2032	0	119	0.369189	1			TCGA.A4.8310	0	26	0.0157882	0
1033	0	74	0.247855	0			2033	0	117	0.392066	1			TCGA.A4.8311	0	25	0.0193875	0
1034	0	73	0.28562	0			2034	1	110	0.279302	0			TCGA.A4.8515	0	24	0.682384	1
1035	0	60	0.258855	0			2035	0	111	0.36462	1			TCGA.A4.8516	0	1	0.731823	1
1036	0	85	0.100686	0			2036	0	108	0.195513	0			TCGA.A4.8518	0	20	0.0196294	0
1037	0	52	0.246212	0			2037	0	107	0.395018	1			TCGA.A4.8630	0	15	0.0115368	0
1038	0	77	0.240008	0			2038	0	101	0.228885	0			TCGA.A4.A48D	0	13	0.0182864	0
1039	0	46	0.563201	1			2039	0	100	0.371779	1			TCGA.A4.A4ZT	0	18	0.0225764	0
1040	0	101	0.264356	0			2040	1	51	0.743704	1			TCGA.A4.A5DU	0	17	0.126264	0
1041	0	60	0.2401	0			2041	0	99	0.404716	1			TCGA.A4.A5XZ	0	16	0.0100786	0
1042	0	38	0.34191	1			2042	0	92	0.366927	1			TCGA.A4.A5Y0	0	9	0.0175321	0
1043	1	11	0.383082	1			2043	0	92	0.907307	1			TCGA.A4.A5Y1	1	10	0.745995	1
1044	0	57	0.249037	0			2044	1	19	0.634113	1			TCGA.A4.A6HP	0	13	0.0225013	0
1045	0	115	0.578787	1			2045	0	90	0.252518	0			TCGA.A4.A772	0	1	0.0175648	0
1046	0	71	0.246531	0			2046	0	89	0.426546	1			TCGA.A4.A7UZ	0	1	0.0185903	0
1047	0	105	0.267042	0			2047	0	58	0.377405	1			TCGA.AL.3473	0	64	0.00938621	0
1048	0	113	0.267427	0			2048	0	87	0.00490895	0			TCGA.AT.A5NU	0	3	0.125944	0
1049	0	74	0.259095	0			2049	1	13	0.553354	1			TCGA.B1.7332	0	39	0.0725165	0
1050	0	108	0.255793	0			2050	0	87	0.298615	1			TCGA.B1.A47M	1	14	0.817166	1
1051	0	107	0.223739	0			2051	0	87	0.396403	1			TCGA.B1.A47N	0	37	0.234079	0
1052	0	106	0.267988	0			2052	0	86	0.405297	1			TCGA.B3.3925	0	35	0.22984	0
1053	0	102	0.535843	1			2053	0	84	0.184343	0			TCGA.B3.3926	0	30	0.02153	0
1054	0	62	0.190359	0			2054	0	83	0.373626	1			TCGA.B3.4103	0	31	0.231247	0
1055	0	100	0.852789	1			2055	1	26	0.481982	1			TCGA.B3.A6W5	0	11	0.0177107	0
1056	0	100	0.246567	0			2056	0	80	0.00401874	0			TCGA.B9.4113	0	52	0.730907	1
1057	0	38	0.238105	0			2057	0	80	0.431197	1			TCGA.B9.5155	0	23	0.850837	1
1058	0	97	0.264348	0			2058	0	79	0.474305	1			TCGA.B9.7268	0	23	0.00879077	0
1059	0	56	0.256428	0			2059	0	78	0.364184	1			TCGA.B9.A44B	0	13	0.731381	1
1060	0	53	0.815003	1			2060	1	77	0.453399	1			TCGA.B9.A5W7	1	19	0.829367	1
1061	0	51	0.246814	0			2061	1	75	0.375553	1			TCGA.B9.A5W8	0	18	0.0149831	0
1062	0	87	0.269337	0			2062	0	74	0.439907	1			TCGA.B9.A5W9	0	1	0.0176249	0
1063	0	49	0.245298	0			2063	0	72	0.399187	1			TCGA.B9.A69E	0	16	0.0196285	0
1064	0	48	0.310267	1			2064	0	69	0.385164	1			TCGA.B9.A8YH	0	18	0.0206983	0
1065	0	84	0.39546	1			2065	0	67	0.789218	1			TCGA.B9.A8YI	0	13	0.0624672	0
1066	0	83	0.406723	1			2066	1	16	0.392803	1			TCGA.BQ.5875	0	88	0.879878	1
1067	0	35	0.238526	0			2067	1	30	0.41428	1			TCGA.BQ.5876	0	20	0.019863	0
1068	0	29	0.409346	1			2068	0	64	0.217161	0			TCGA.BQ.5878	1	35	0.723525	1
1069	0	7	0.524059	1			2069	0	64	0.444748	1			TCGA.BQ.5879	1	20	0.76295	1
1070	0	80	0.60215	1			2070	1	8	0.263733	0			TCGA.BQ.5880	1	33	0.683072	1
1071	0	79	0.28605	1			2071	0	61	0.129853	0			TCGA.BQ.5881	0	49	0.236654	0
1072	0	77	0.256721	0			2072	0	59	0.274125	0			TCGA.BQ.5882	1	12	0.228557	0
1073	0	8	0.241895	0			2073	1	11	0.421592	1			TCGA.BQ.5883	0	42	0.0241601	0
1074	0	75	0.269791	0			2074	0	56	0.151262	0			TCGA.BQ.5884	0	27	0.02215	0
1075	0	74	0.330438	1			2075	0	55	0.182604	0			TCGA.BQ.5885	0	31	0.0825339	0
1076	0	57	0.241815	0			2076	0	55	0.147833	0			TCGA.BQ.5886	0	27	0.0198197	0
1077	0	13	0.849503	1			2077	0	54	0.131056	0			TCGA.BQ.5887	0	26	0.229072	0
1078	0	72	0.654221	1			2078	0	50	0.116403	0			TCGA.BQ.5888	0	14	0.0213655	0
1079	0	70	0.245735	0			2079	0	50	0.195448	0			TCGA.BQ.5890	0	8	0.00805111	0
1080	0	69	0.399477	1			2080	1	13	0.376896	1			TCGA.BQ.5891	0	1	0.0239595	0
1081	0	69	0.279209	0			2081	0	49	0.10507	0			TCGA.BQ.5892	0	13	0.231063	0
1082	0	69	0.255967	0			2082	0	49	0.298871	1			TCGA.BQ.7044	0	126	0.0825248	0
1083	0	69	0.952581	1			2083	0	48	0.262919	0			TCGA.BQ.7045	0	49	0.0956304	0
1084	0	13	0.409071	1			2084	0	48	0.365046	1			TCGA.BQ.7046	0	99	0.0240156	0
1085	0	62	0.250164	0			2085	0	48	0.217418	0			TCGA.BQ.7048	1	71	0.00567345	0
1086	0	61	0.523226	1			2086	0	26	0.29728	1			TCGA.BQ.7050	0	63	0.00889099	0
1087	0	59	0.524659	1			2087	0	178	0.148369	0			TCGA.BQ.7051	0	52	0.229109	0
1088	0	59	0.294156	1			2088	0	59	0.00580645	0			TCGA.BQ.7053	0	51	0.0922833	0
1089	0	17	0.3025	1			2089	0	172	0.194761	0			TCGA.BQ.7055	0	27	0.127365	0
1090	0	57	0.407273	1			2090	0	172	0.182506	0			TCGA.BQ.7058	1	10	0.265445	0
1091	0	56	0.33859	1			2091	0	57	0.162417	0			TCGA.BQ.7059	0	8	0.021237	0
1092	0	55	0.234889	0			2092	0	145	0.296601	1			TCGA.BQ.7060	0	8	0.0195152	0
1093	0	55	0.247536	0			2093	0	28	0.206463	0			TCGA.BQ.7061	0	8	0.126818	0
1094	0	54	0.303106	1			2094	0	163	0.195243	0			TCGA.BQ.7062	0	4	0.126493	0
1095	0	52	0.240505	0			2095	0	24	0.411296	1			TCGA.DW.5560	0	50	0.010006	0
1096	0	16	0.301505	1			2096	0	137	0.104442	0			TCGA.DW.5561	0	14	0.00886096	0
1097	0	53	0.40757	1			2097	0	159	7.07e-05	0			TCGA.DW.7834	0	132	0.127913	0
1098	0	12	0.244908	0			2098	1	132	0.267715	0			TCGA.DW.7836	0	37	0.0224548	0
1099	0	16	0.344553	1			2099	0	12	0.432252	1			TCGA.DW.7837	0	39	0.0221112	0
1100	0	53	0.304074	1			2100	0	18	0.11718	0			TCGA.DW.7838	1	13	0.768819	1
1101	0	15	0.590826	1			2101	0	155	0.520214	1			TCGA.DW.7839	0	14	0.208396	0
1102	0	52	0.138682	0			2102	1	14	0.881792	1			TCGA.DW.7840	0	4	0.126975	0
1103	0	52	0.235327	0			2103	0	154	0.183244	0			TCGA.DW.7841	0	15	0.00488685	0
1104	0	11	0.190089	0			2104	0	152	0.298196	1			TCGA.DW.7842	0	4	0.0146799	0
1105	1	13	0.524326	1			2105	0	152	0.389162	1			TCGA.DW.7963	0	42	0.0955033	0
1106	0	51	0.240447	0			2106	0	149	0.475616	1			TCGA.EV.5901	0	35	0.0102232	0
1107	0	50	0.61306	1			2107	0	148	0.293308	1			TCGA.EV.5902	0	20	0.733637	1
1108	1	40	0.524156	1			2108	1	83	0.418311	1			TCGA.EV.5903	0	26	0.724544	1
1109	0	49	0.139631	0			2109	0	60	0.840117	1			TCGA.F9.A4JJ	1	4	0.758917	1
1110	0	49	0.318142	1			2110	1	75	0.374566	1			TCGA.F9.A7Q0	0	14	0.79239	1
1111	1	8	0.238449	0			2111	0	108	0.991388	1			TCGA.F9.A7VF	0	3	0.738175	1
1112	0	48	0.277601	0			2112	0	131	0.387393	1			TCGA.F9.A97G	0	1	0.805028	1
1113	0	152	0.913845	1			2113	0	126	0.206638	0			TCGA.G7.6790	1	52	0.694782	1
1114	1	7	0.279037	0			2114	0	125	0.398086	1			TCGA.G7.6792	0	93	0.738735	1
1115	0	146	0.248826	0			2115	0	124	0.531161	1			TCGA.G7.6795	0	40	0.746741	1
1116	0	108	0.356698	1			2116	0	123	0.492555	1			TCGA.G7.6796	0	73	0.738452	1
1117	0	53	0.300436	1			2117	0	121	0.0931455	0			TCGA.G7.6797	0	26	0.773119	1
1118	0	80	0.258291	0			2118	0	120	0.183291	0			TCGA.G7.7501	1	4	0.318089	1
1119	0	99	0.552942	1			2119	0	120	0.370969	1			TCGA.G7.7502	0	27	0.643992	1
1120	0	49	0.297394	1			2120	1	50	0.703773	1			TCGA.G7.A4TM	0	26	0.705375	1
1121	0	136	0.242586	0			2121	0	114	0.408456	1			TCGA.G7.A8LC	0	24	0.80088	1
1122	0	135	0.338846	1			2122	0	107	0.424923	1			TCGA.G7.A8LD	1	7	0.695924	1
1123	1	49	0.828901	1			2123	0	84	0.299678	1			TCGA.G7.A8LE	1	49	0.74457	1
1124	1	18	0.268368	0			2124	1	20	0.423457	1			TCGA.GL.7966	0	4	0.343354	1
1125	1	97	0.347926	1			2125	0	107	0.184041	0			TCGA.GL.A4EM	0	2	0.789881	1
1126	0	121	0.645329	1			2126	0	28	0.389692	1			TCGA.GL.A59R	0	13	0.748067	1
1127	0	121	0.250012	0			2127	1	12	0.376632	1			TCGA.GL.A59T	0	19	0.744543	1
1128	0	120	0.272229	0			2128	1	53	0.484903	1			TCGA.GL.A9DC	0	14	0.667277	1
1129	0	117	0.246368	0			2129	0	103	0.400008	1			TCGA.GL.A9DD	0	12	0.709972	1
1130	0	117	0.236234	0			2130	0	102	0.116302	0			TCGA.GL.A9DE	0	17	0.755276	1
1131	0	116	0.295096	1			2131	0	101	0.381242	1			TCGA.HE.A5NF	0	87	0.125693	0
1132	0	103	0.814695	1			2132	0	101	0.382661	1			TCGA.IA.A40U	0	18	0.00815412	0
1133	0	92	0.000181638	0			2133	0	100	0.241415	0			TCGA.IA.A40X	0	21	0.218397	0
1134	1	23	0.344241	1			2134	0	100	0.395795	1			TCGA.IA.A40Y	0	3	0.000545343	0
1135	0	116	0.267642	0			2135	0	76	0.41306	1			TCGA.IA.A83S	0	87	0.795804	1
1136	1	55	0.827455	1			2136	1	24	0.481066	1			TCGA.IA.A83T	0	90	0.675673	1
1137	0	76	0.312636	1			2137	1	48	0.433025	1			TCGA.IZ.8195	0	23	0.234453	0
1138	0	84	0.0504138	0			2138	1	33	0.806783	1			TCGA.IZ.8196	0	22	0.0233655	0
1139	1	6	0.33859	1			2139	1	50	0.388913	1			TCGA.IZ.A6M8	0	17	0.00509422	0
1140	0	79	0.314512	1			2140	1	42	0.364583	1			TCGA.IZ.A6M9	0	13	0.12799	0
1141	0	78	0.25664	0			2141	1	60	0.605553	1			TCGA.J7.6720	0	13	0.0225621	0
1142	0	76	0.274362	0			2142	0	83	0.252665	0			TCGA.J7.8537	1	8	0.716607	1
1143	0	19	0.780996	1			2143	1	10	0.765927	1			TCGA.KV.A74V	0	12	0.0220291	0
1144	1	36	0.537223	1			2144	0	82	0.582224	1			TCGA.MH.A55W	0	35	0.182806	0
1145	0	72	0.990412	1			2145	0	81	0.450422	1			TCGA.MH.A55Z	0	29	0.733521	1
1146	0	71	0.754019	1			2146	1	61	0.216768	0			TCGA.MH.A560	0	31	0.186518	0
1147	1	34	0.322539	1			2147	0	79	0.183758	0			TCGA.MH.A561	0	29	0.0182526	0
1148	0	36	0.612264	1			2148	1	20	0.453235	1			TCGA.MH.A562	0	21	0.127572	0
1149	0	68	0.347926	1			2149	0	77	0.274808	0			TCGA.MH.A855	1	1	0.574824	1
1150	0	68	0.259824	0			2150	0	78	0.379311	1			TCGA.MH.A856	0	32	0.665304	1
1151	0	68	0.264441	0			2151	0	3	0.367818	1			TCGA.O9.A75Z	0	16	0.810858	1
1152	0	65	0.564654	1			2152	0	49	0.158972	0			TCGA.P4.A5E6	0	102	0.115311	0
1153	1	25	0.860199	1			2153	0	72	0.805875	1			TCGA.P4.A5E7	0	89	0.668252	1
1154	0	62	0.611035	1			2154	0	72	0.20647	0			TCGA.P4.A5E8	1	2	0.722567	1
1155	0	62	0.257226	0			2155	0	71	0.104855	0			TCGA.P4.A5EA	1	2	0.184374	0
1156	1	44	0.270676	0			2156	0	71	0.159432	0			TCGA.P4.A5EB	0	101	0.815791	1
1157	1	24	0.82638	1			2157	0	71	0.217792	0			TCGA.P4.A5ED	0	94	0.592958	1
1158	0	61	0.56571	1			2158	0	70	0.168209	0			TCGA.P4.AAVK	1	8	0.849574	1
1159	0	59	0.408638	1			2159	0	70	0.218178	0			TCGA.P4.AAVL	1	2	0.690346	1
1160	0	59	0.239618	0			2160	1	55	0.372123	1			TCGA.P4.AAVM	0	52	0.845522	1
1161	0	57	0.28576	1			2161	1	47	0.239359	0			TCGA.PJ.A5Z8	0	20	0.703106	1
1162	0	56	0.25682	0			2162	0	68	0.364562	1			TCGA.PJ.A5Z9	0	18	0.784946	1
1163	0	52	0.285334	0			2163	0	68	0.290167	1			TCGA.Q2.A5QZ	1	14	0.0134345	0
1164	0	52	0.408548	1			2164	0	45	0.411378	1			TCGA.SX.A71R	0	49	0.762755	1
1165	0	52	0.300165	1			2165	0	67	0.46947	1			TCGA.SX.A71S	0	51	0.750347	1
1166	0	51	0.268044	0			2166	0	43	0.437724	1			TCGA.SX.A71U	0	46	0.697839	1
1167	0	51	0.291517	1			2167	0	65	0.402601	1			TCGA.SX.A71V	0	30	0.653858	1
1168	0	51	0.407383	1			2168	0	42	0.130969	0			TCGA.SX.A71W	0	36	0.670934	1
1169	0	50	0.272612	0			2169	1	43	0.130062	0			TCGA.SX.A7SL	0	28	0.75118	1
1170	0	50	0.239893	0			2170	0	64	0.5028	1			TCGA.SX.A7SN	0	20	0.842945	1
1171	0	49	0.27846	0			2171	0	64	0.240882	0			TCGA.SX.A7SO	0	42	0.696326	1
1172	1	24	0.57074	1			2172	0	63	0.411545	1			TCGA.SX.A7SP	0	17	0.841345	1
1173	0	49	0.398481	1			2173	0	40	0.394954	1			TCGA.SX.A7SQ	0	43	0.363913	1
1174	1	13	0.842098	1			2174	1	53	0.365779	1			TCGA.SX.A7SR	0	27	0.365235	1
1175	1	9	0.270293	0			2175	1	36	0.433362	1			TCGA.SX.A7SS	0	54	0.271041	0
1176	0	46	0.235517	0			2176	0	61	0.372634	1			TCGA.SX.A7SU	0	45	0.36491	1
1177	0	46	0.179715	0			2177	0	61	0.412514	1			TCGA.UZ.A9PJ	0	27	0.941402	1
1178	0	46	0.240192	0			2178	0	61	0.383504	1			TCGA.UZ.A9PK	1	106	0.814013	1
1179	0	46	0.277387	0			2179	0	61	0.372334	1			TCGA.UZ.A9PL	0	106	0.0177797	0
1180	0	45	0.24705	0			2180	0	60	0.252221	0			TCGA.UZ.A9PM	0	128	0.487186	1
1181	0	45	0.235808	0			2181	0	59	0.368127	1			TCGA.UZ.A9PN	1	23	0.740783	1
1182	0	45	0.26145	0			2182	0	59	0.398837	1			TCGA.UZ.A9PO	0	64	0.0178257	0
1183	0	26	0.244674	0			2183	0	59	0.370346	1			TCGA.UZ.A9PP	0	101	0.48729	1
1184	0	44	0.259271	0			2184	0	59	0.409719	1			TCGA.UZ.A9PQ	1	76	0.793715	1
1185	0	43	0.342561	1			2185	0	58	0.401204	1			TCGA.UZ.A9PR	1	84	0.314497	1
1186	1	32	0.237131	0			2186	0	57	0.285113	0			TCGA.UZ.A9PS	1	2	0.706995	1
1187	0	4	0.857318	1			2187	0	57	0.471583	1			TCGA.UZ.A9PU	0	32	0.836365	1
1188	0	52	0.268913	0			2188	0	57	0.451629	1			TCGA.UZ.A9PV	0	49	0.473071	1
1189	0	50	0.595025	1			2189	0	57	0.375986	1			TCGA.UZ.A9PX	1	11	0.754973	1
1190	1	39	0.820161	1			2190	0	56	0.285427	0			TCGA.UZ.A9PZ	0	22	0.56605	1
1191	0	146	0.28233	0			2191	0	54	0.36234	1			TCGA.UZ.A9Q0	0	113	0.310611	1
1192	0	176	0.238553	0			2192	0	53	0.217161	0			TCGA.UZ.A9Q1	0	53	0.295449	1
1193	0	175	0.238118	0			2193	0	53	0.408236	1			TCGA.V9.A7HT	0	32	0.490282	1
1194	0	173	0.239291	0			2194	0	51	0.526103	1			TCGA.WN.A9G9	1	27	0.387718	1
1195	0	171	0.864347	1			2195	0	29	0.240002	0			TCGA.WN.AB4C	1	39	0.764414	1
1196	1	60	0.325951	1			2196	0	51	0.191445	0			TCGA.Y8.A894	0	19	0.0180434	0
1197	1	84	0.350581	1			2197	0	51	0.39705	1			TCGA.Y8.A895	0	17	0.772903	1
1198	1	30	0.52347	1			2198	0	28	0.118596	0			TCGA.Y8.A896	0	19	0.734394	1
1199	0	165	0.341788	1			2199	0	50	0.560738	1			TCGA.Y8.A897	1	15	0.792981	1
1200	0	164	0.660502	1			2200	0	49	0.228936	0			TCGA.Y8.A898	0	16	0.747881	1
1201	0	163	0.242	0			2201	0	49	0.388029	1			TCGA.Y8.A8RY	0	26	0.694134	1
1202	0	160	0.2568	0			2202	0	49	0.400166	1			TCGA.Y8.A8RZ	0	7	0.00793945	0
1203	0	159	0.40767	1			2203	0	48	0.523341	1			TCGA.Y8.A8S0	0	7	0.767418	1
1204	1	60	0.815675	1			2204	0	24	0.399882	1			TCGA.Y8.A8S1	0	14	0.692787	1
1205	1	72	0.269175	0			2205	0	24	0.361283	1
1206	0	149	0.60753	1			2206	0	47	0.394811	1
1207	0	114	0.267804	0			2207	0	46	0.454732	1
1208	0	144	0.244531	0
1209	1	20	0.40537	1
1210	0	143	0.247239	0
1211	0	141	0.528438	1
1212	0	134	0.160897	0
1213	0	135	0.24563	0
1214	0	129	0.272746	0
1215	1	40	0.523125	1
1216	0	128	0.249276	0
1217	0	92	0.256584	0
1218	0	127	0.305768	1
1219	0	127	0.317068	1
1220	0	122	0.235952	0
1221	1	15	0.864696	1
1222	0	126	0.284895	0
1223	0	125	0.242826	0
1224	0	124	0.281379	0
1225	0	124	0.237822	0
1226	0	123	0.408757	1
1227	0	123	0.13819	0
1228	0	121	0.288868	1
1229	1	60	0.851062	1
1230	1	53	0.242471	0
1231	0	85	0.276557	0
1232	0	115	0.973169	1
1233	0	112	0.245871	0
1234	0	115	0.242239	0
1235	1	12	0.843451	1
1236	0	108	0.288569	1
1237	0	52	0.261324	0
1238	1	47	0.236905	0
1239	0	110	0.523615	1
1240	1	55	0.831706	1
1241	0	109	0.524797	1
1242	0	109	0.394337	1
1243	0	79	0.291166	1
1244	0	109	0.524236	1
1245	0	108	0.52395	1
1246	0	108	0.40219	1
1247	0	72	0.781408	1
1248	0	106	0.269483	0
1249	0	105	0.289757	1
1250	1	80	0.438304	1
1251	0	105	0.260814	0
1252	1	17	0.318142	1
1253	0	104	0.241027	0
1254	0	99	0.352751	1
1255	1	24	0.407481	1
1256	1	16	0.849065	1
1257	0	103	0.325737	1
1258	0	102	0.269396	0
1259	0	101	0.243584	0
1260	0	101	0.306203	1
1261	1	92	0.779656	1
1262	0	100	0.236499	0
1263	0	100	0.274946	0
1264	0	99	0.40807	1
1265	0	99	0.323082	1
1266	1	8	0.855042	1
1267	0	95	0.258853	0
1268	0	94	0.668511	1
1269	0	93	0.620587	1
1270	1	24	0.237788	0
1271	0	92	0.408868	1
1272	0	91	0.235143	0
1273	0	88	0.249146	0
1274	0	89	0.358537	1
1275	0	92	0.408437	1
1276	0	91	0.243871	0
1277	1	50	0.273043	0
1278	0	90	0.30974	1
1279	0	90	0.36077	1
1280	1	14	0.330438	1
1281	0	89	0.255893	0
1282	0	89	0.523792	1
1283	0	88	0.40899	1
1284	0	88	0.409237	1
1285	0	86	0.244902	0
1286	0	81	0.248609	0
1287	1	27	0.329802	1
1288	1	10	0.277428	0
1289	0	83	0.257808	0
1290	1	36	0.268888	0
1291	0	83	0.234652	0
1292	0	50	0.322539	1
1293	0	83	0.267845	0
1294	0	82	0.350581	1
1295	0	82	0.276371	0
1296	1	69	0.473208	1
1297	0	81	0.640478	1
1298	0	48	0.26067	0
1299	0	80	0.245905	0
1300	1	45	0.404423	1
1301	0	78	0.407968	1
1302	0	78	0.239207	0
1303	0	77	0.400481	1
1304	0	77	0.258726	0
1305	0	77	0.524492	1
1306	0	76	0.619185	1
1307	0	75	0.280474	0
1308	1	36	0.338846	1
1309	0	75	0.242368	0
1310	0	74	0.247717	0
1311	0	73	0.266922	0
1312	0	72	0.264145	0
1313	0	72	0.403181	1
1314	0	71	0.284288	0
1315	1	58	0.789938	1
1316	1	30	0.79189	1
1317	0	70	0.137704	0
1318	0	70	0.274215	0
1319	0	69	0.40787	1
1320	1	12	0.267651	0
1321	0	36	0.24135	0
1322	0	68	0.756595	1
1323	0	68	0.234796	0
1324	0	57	0.242602	0
1325	0	66	0.0864756	0
1326	0	64	0.256295	0
1327	0	64	0.277327	0
1328	0	64	0.273361	0
1329	0	68	0.242477	0
1330	0	62	0.249149	0
1331	0	61	0.25614	0
1332	0	61	0.523539	1
1333	0	61	0.524561	1
1334	0	60	0.269009	0
1335	0	59	0.658191	1
1336	0	59	0.270356	0
1337	0	59	0.523307	1
1338	1	32	0.790826	1
1339	0	58	0.39749	1
1340	0	57	0.278855	0
1341	1	10	0.811908	1
1342	0	62	0.582349	1
1343	0	62	0.257453	0
1344	0	62	0.329802	1
1345	1	14	0.816235	1
1346	0	61	0.266785	0
1347	0	60	0.943878	1
1348	0	59	0.658703	1
1349	0	45	0.325951	1
1350	0	102	0.2978	1
1351	0	134	0.243784	0
1352	1	10	0.788439	1
1353	1	65	0.273704	0
1354	0	119	0.310206	1
1355	0	111	0.248519	0
1356	0	109	0.304468	1
1357	0	108	0.282515	0
1358	1	30	0.317068	1
1359	0	106	0.40777	1
1360	1	92	0.558292	1
1361	1	58	0.347112	1
1362	0	100	0.35957	1
1363	0	90	0.245355	0
1364	0	99	0.136798	0
1365	1	46	0.787738	1
1366	0	91	0.257572	0
1367	0	90	0.40827	1
1368	0	89	0.246017	0
1369	0	88	0.26279	0
1370	0	50	0.798259	1
1371	0	86	0.408481	1
1372	0	84	0.408374	1
1373	1	21	0.34191	1
1374	0	82	0.598886	1
1375	0	82	0.264346	0
1376	0	79	0.409248	1
1377	0	79	0.269215	0
1378	0	70	0.245994	0
1379	0	76	0.239187	0
1380	0	73	0.245142	0
1381	0	72	0.241333	0
1382	0	72	0.267548	0

[truncated: 11 more sheets: Supplementary Fig. 6, Supplementary Fig. 7, Supplementary Fig. 8, Supplementary Fig. 9, Supplementary Fig. 10, Supplementary Table 2, Supplementary Table 3, Supplementary Table 4, Supplementary Table 5, Supplementary Table 6, Supplementary Table 7]
